# Supplementary material for: Mir-421 and mir-550a-1 are potential prognostic markers in esophageal adenocarcinoma
Source: Biol Direct. 2023 Feb 24;18:5. doi: 10.1186/s13062-022-00352-8 (PMC9951500; doi:10.1186/s13062-022-00352-8)
Supplement: Supplementary file 1 — Additional file 1. Esophageal adenocarcinoma prognostic markers-1. [file 13062_2022_352_MOESM1_ESM.xlsx]

## Sheet: miexpr
gene_id	TCGA-L5-A4OX-01A-21R-A28K-13	TCGA-2H-A9GN-01A-11R-A37J-13	TCGA-L5-A893-01A-11R-A36E-13	TCGA-IC-A6RE-01A-11R-A337-13	TCGA-VR-AA4D-01A-11R-A37J-13	TCGA-2H-A9GL-01A-12R-A37J-13	TCGA-L5-A8NR-01A-11R-A37J-13	TCGA-L5-A4OF-11A-12R-A261-13	TCGA-JY-A6F8-01A-11R-A337-13	TCGA-L5-A43I-01A-11R-A24L-13	TCGA-JY-A93D-01A-11R-A38E-13	TCGA-IG-A4QS-01A-11R-A261-13	TCGA-L5-A4OG-11A-12R-A261-13	TCGA-L5-A8NT-01A-11R-A37J-13	TCGA-R6-A8W8-01B-11R-A37J-13	TCGA-JY-A93C-01A-11R-A38E-13	TCGA-L5-A8NE-01A-11R-A37J-13	TCGA-L5-A4OT-01A-11R-A28K-13	TCGA-2H-A9GQ-01A-11R-A37J-13	TCGA-IC-A6RE-11A-12R-A337-13	TCGA-2H-A9GO-01A-11R-A37J-13	TCGA-2H-A9GJ-01A-11R-A37J-13	TCGA-V5-A7RB-01A-11R-A353-13	TCGA-L5-A88T-01A-11R-A353-13	TCGA-L5-A4OQ-01A-11R-A261-13	TCGA-R6-A8WC-01A-11R-A37J-13	TCGA-R6-A6Y2-01B-11R-A337-13	TCGA-R6-A6DQ-01B-11R-A31Q-13	TCGA-L5-A8NW-01A-11R-A37J-13	TCGA-L5-A4OF-01A-11R-A261-13	TCGA-L5-A43E-01A-11R-A24L-13	TCGA-2H-A9GM-01A-11R-A37J-13	TCGA-L5-A8NV-01A-11R-A37J-13	TCGA-R6-A6L6-01B-11R-A337-13	TCGA-L5-A4OP-01A-11R-A261-13	TCGA-JY-A6FB-01A-11R-A337-13	TCGA-2H-A9GR-01A-12R-A37J-13	TCGA-2H-A9GG-01A-11R-A37J-13	TCGA-L5-A8NF-01A-11R-A37J-13	TCGA-2H-A9GI-01A-11R-A37J-13	TCGA-L5-A4OR-11A-11R-A261-13	TCGA-L5-A8NI-01A-11R-A37J-13	TCGA-L5-A8NJ-01A-11R-A36E-13	TCGA-L5-A8NN-01A-11R-A37J-13	TCGA-L5-A4OI-01A-11R-A261-13	TCGA-L7-A6VZ-01A-12R-A337-13	TCGA-L5-A8NG-01A-11R-A37J-13	TCGA-R6-A6KZ-01A-11R-A31Q-13	TCGA-L5-A8NS-01A-12R-A37J-13
hsa-let-7a-1	8999	56865	111727	39606	29648	25608	72644	18267	57654	17544	80201	8648	17538	70898	16441	43820	50540	20588	35929	56623	30206	58536	22425	88494	7576	21422	34661	18340	57853	16325	31259	54164	98280	31549	44416	59535	66222	42498	68893	71101	13091	45578	32983	23184	22066	73261	42877	14874	45997
hsa-let-7a-2	8736	56935	110919	39011	29760	25532	72815	18419	56970	17389	80359	8790	17819	70451	16752	43689	50680	20403	35847	56765	29976	58243	22384	88287	7478	21195	34582	18491	58045	16319	31074	54318	98212	30970	44238	59374	65961	42298	68799	70813	13501	46102	32507	23234	22078	73550	42292	14765	46122
hsa-let-7a-3	9002	57627	112089	39426	29886	25275	72419	18238	57193	17865	80564	8881	17857	70385	16637	43702	50441	20827	36169	56603	30162	58201	22563	88470	7605	21188	34684	18438	58022	16127	31085	54306	97873	31405	44186	59679	66503	42371	68918	70410	13513	45830	32895	23431	22376	73172	42603	14814	46168
hsa-let-7b	11563	25132	95300	58126	18791	15255	29549	19409	39451	23788	49227	13306	31335	36157	13162	13097	37637	18882	7324	75616	22629	15236	15916	94819	5573	7124	58582	20279	49764	14592	27317	36763	60128	50291	46939	55616	32192	34026	46619	25164	20390	34270	43521	7050	31522	17488	33254	18814	40625
hsa-let-7c	612	1803	12725	16481	2031	2979	5288	1988	1065	1258	20571	798	3238	7700	413	3789	294	4702	48332	28496	426	1016	1128	42091	606	257	1550	1719	8177	3859	571	2391	17365	3907	1088	1842	11514	2496	6191	1415	935	2276	2127	1862	1291	1464	11054	7251	10302
hsa-let-7d	893	1865	3210	2618	1319	1929	2955	951	2869	1083	1695	1364	837	1171	837	1696	838	2713	1899	1092	1056	698	2484	1804	830	680	2259	1600	1576	598	1398	1445	3111	3421	1939	3022	1795	1308	1733	2755	843	2075	1776	421	2121	3204	1185	882	1546
hsa-let-7e	649	6679	6177	5637	2293	2274	19944	1618	1601	945	10689	500	1130	8393	1587	5680	2830	1515	11200	5709	14240	9699	5718	9735	1900	2917	6543	2561	5923	3525	1124	7877	13795	7276	4654	5199	9526	11395	13558	5476	962	11085	1083	18654	842	2419	7464	2584	8803
hsa-let-7f-1	4416	53285	48090	28362	36555	30022	78307	9090	36000	4680	73612	5475	6774	57944	11174	55579	38488	14539	46417	25489	22939	21740	20301	40885	4171	27908	17462	13088	59558	6808	19789	43856	118085	18198	26057	30768	69519	54233	76237	97580	5653	42924	21401	17212	8190	46375	39811	5594	37273
hsa-let-7f-2	4502	54414	48682	28540	37069	30232	80975	9132	36451	4711	74529	5440	6857	59071	11669	57152	38728	14993	47944	26012	23571	22131	20415	41222	4353	29065	17991	12884	60937	6910	20193	44771	120036	18378	26772	31161	70916	56649	77342	100610	5874	43821	21860	17540	8332	48079	40575	5838	37737
hsa-let-7g	677	5726	6307	3629	2812	3911	7392	1610	3091	1134	6545	1406	1460	6105	1355	6938	5246	3041	3222	2220	2408	3789	2466	3527	972	3674	2016	1834	5478	970	2334	5772	17296	2096	2577	2564	7374	4733	13825	14644	1698	4712	1889	1931	2070	3361	4044	1114	5011
hsa-let-7i	454	1097	3693	3447	1576	2264	2310	616	955	904	4843	599	921	2306	670	1358	540	2359	1382	1470	1974	661	1005	2740	893	398	2465	2159	3592	973	756	1633	6061	2051	994	1615	3307	1382	2484	2540	600	2364	1435	894	1121	956	3687	1195	3202
hsa-mir-1-1	6	27	387	359	194	4	299	101	13	13	255	6	97	288	1	78	2	74	29	994	13	55	23	697	16	6	46	32	3	161	13	45	1077	43	66	25	352	42	321	49	51	17	32	7	11	22	165	34	186
hsa-mir-1-2	11	32	407	363	171	8	317	98	4	21	294	5	131	301	3	83	9	88	23	1033	24	60	21	707	26	7	58	54	7	199	28	42	1110	38	63	22	343	33	303	50	56	22	34	5	18	25	180	36	235
hsa-mir-100	2993	1004	26652	26408	3749	3521	8628	4512	782	1986	34609	364	3916	13069	359	4969	255	5924	2111	42460	2741	2712	1942	48586	1243	182	14639	3434	6857	9432	1680	3118	34871	4131	5153	1472	16989	3811	5058	2174	1520	8423	2711	1107	3270	1465	10146	9639	21783
hsa-mir-101-1	3673	5696	44518	20910	7109	16013	12785	10728	17009	8720	23493	3488	10944	14158	2248	10014	4536	14346	3592	31468	5044	12008	8862	33364	3602	2381	10345	11771	15136	9655	9516	7010	58073	8757	9980	16183	16554	9984	13912	16588	6703	11441	6649	5329	7452	21848	12641	7110	19115
hsa-mir-101-2	3720	5731	45999	21486	7180	16432	12855	11175	17029	8701	23764	3570	11180	14278	2136	10276	4465	14644	3519	31606	5146	11918	8897	33804	3584	2467	10581	11968	15365	9768	9719	7155	59567	9024	10052	16204	16779	10058	14185	16665	6725	11463	6657	5507	7394	21886	12545	7184	19604
hsa-mir-103a-1	31786	24256	130297	57968	46178	150896	75320	19275	78433	48726	50241	36830	21298	41860	34955	73856	39117	81698	32693	44533	56963	35062	119390	70045	50265	26284	79094	62805	54394	34199	41508	52868	93631	69867	66581	87874	50466	57743	56119	74539	13832	61819	42647	66431	45226	60310	42418	45557	41696
hsa-mir-103a-2	32130	24189	130981	57454	46597	151190	75096	19489	77626	48719	50317	37260	21482	42099	34698	73647	39351	81436	32682	44528	56685	34852	119397	70214	50342	25953	79467	63062	54355	33756	41128	53405	93448	69729	67250	87832	50235	58037	56344	74318	13859	62527	42519	66380	45096	60457	42328	45338	42109
hsa-mir-103b-1	0	0	0	0	0	0	0	0	0	0	0	0	0	0	0	0	0	0	0	0	0	0	0	0	0	0	0	0	0	0	0	0	0	0	0	0	0	0	0	0	0	0	0	0	0	0	0	0	0
hsa-mir-103b-2	0	0	0	0	0	0	0	0	0	0	0	0	0	0	0	0	0	0	0	0	0	0	0	0	0	0	0	0	0	0	0	0	0	0	0	0	0	0	0	0	0	0	0	0	0	0	0	0	0
hsa-mir-105-1	0	0	3	42	1	68	9	0	0	506	1	113	0	1	3	0	674	1	239	1	751	235	4	1	554	1	234	35	180	452	0	33	1	290	252	0	0	771	707	2	1	1	1	493	0	511	4	226	2
hsa-mir-105-2	0	1	8	33	3	55	2	0	0	511	0	112	0	0	1	0	622	0	245	0	790	208	4	0	585	0	190	34	212	447	1	36	0	300	240	0	1	804	705	10	1	0	0	537	0	543	5	238	1
hsa-mir-106a	33	45	73	12	34	289	22	110	74	28	34	34	44	11	29	48	38	81	13	24	100	15	272	42	87	33	49	252	16	37	41	20	27	41	56	76	9	40	76	44	86	18	22	435	49	433	22	38	70
hsa-mir-106b	1430	3272	14524	8993	2727	4111	1306	687	2444	855	1777	1684	650	1344	2693	1359	788	4443	1434	1423	5001	793	4563	2217	2242	1716	4590	4751	4505	1508	1177	2035	4211	7840	1525	6088	2137	2546	7221	3161	486	1319	2780	2307	1390	6746	1346	1658	1393
hsa-mir-107	139	130	1183	445	370	377	377	98	1021	156	485	201	88	193	212	306	259	451	158	244	301	139	494	466	197	211	395	278	310	196	182	285	632	386	347	785	446	291	466	711	82	528	410	280	188	451	220	135	249
hsa-mir-10a	180784	48609	174859	183339	97712	47910	104299	70709	211102	287284	112970	20070	68810	333425	13514	95648	36814	138865	11359	94590	16980	295430	74972	117345	32963	35747	78989	167901	92330	106091	65032	155278	256554	153845	323649	74073	67833	325873	48525	111577	27819	99516	180480	35064	465272	398138	174743	87176	203683
hsa-mir-10b	61247	10460	1175409	154523	24787	20873	15322	51829	22836	51507	73636	38448	57721	26902	14597	45297	5224	69571	10956	145451	31343	76066	137066	142282	479897	7319	70618	173495	57709	149964	39928	40918	85598	121602	74884	72065	39766	72881	22596	35013	26993	26647	41869	41111	37691	50404	45702	75491	20369
hsa-mir-1178	0	0	0	0	0	0	0	0	0	0	0	0	0	0	0	0	0	0	0	0	0	0	0	0	0	0	0	0	0	0	0	0	0	0	0	0	0	0	0	0	0	0	0	0	0	0	0	0	0
hsa-mir-1179	0	1	3	2	0	0	1	2	0	0	0	1	0	1	0	0	0	0	0	1	2	0	0	1	0	1	0	1	2	1	1	1	0	1	2	0	4	17	0	0	1	2	0	0	0	1	0	0	3
hsa-mir-1180	29	73	157	109	109	67	53	11	20	19	27	37	10	36	62	53	258	22	54	30	189	55	102	54	52	49	37	39	47	28	17	36	81	49	16	80	43	66	89	47	15	59	37	92	27	48	35	41	36
hsa-mir-1181	2	1	9	2	0	3	1	0	1	0	1	1	2	4	0	0	0	2	0	0	1	0	0	0	0	0	0	0	7	0	1	2	1	0	0	2	0	0	0	1	1	0	1	0	1	1	1	0	0
hsa-mir-1182	0	0	0	0	0	0	0	0	0	0	0	0	0	0	0	0	0	0	0	0	0	0	0	0	0	0	0	0	0	0	0	0	0	0	0	0	0	0	0	0	0	0	0	0	0	0	0	0	0
hsa-mir-1183	0	0	0	0	0	0	0	0	0	0	0	0	0	0	0	0	0	0	0	0	0	0	0	0	0	0	0	0	0	0	0	0	0	0	0	0	0	0	0	0	0	0	0	0	0	0	0	0	0
hsa-mir-1184-1	0	0	0	0	0	0	0	0	0	0	0	0	0	0	0	0	0	0	0	0	0	0	0	0	0	0	0	0	0	0	0	0	0	0	0	0	0	0	0	0	0	0	0	0	0	0	0	0	0
hsa-mir-1184-2	0	0	0	0	0	0	0	0	0	0	0	0	0	0	0	0	0	0	0	0	0	0	0	0	0	0	0	0	0	0	0	0	0	0	0	0	0	0	0	0	0	0	0	0	0	0	0	0	0
hsa-mir-1184-3	0	0	0	0	0	0	0	0	0	0	0	0	0	0	0	0	0	0	0	0	0	0	0	0	0	0	0	0	0	0	0	0	0	0	0	0	0	0	0	0	0	0	0	0	0	0	0	0	0
hsa-mir-1185-1	0	1	4	4	1	1	3	1	0	0	4	0	0	4	1	1	1	1	0	1	1	0	2	1	0	0	4	3	1	3	0	1	4	3	1	0	0	0	0	0	0	2	0	0	0	0	0	0	1
hsa-mir-1185-2	0	0	0	0	1	0	1	1	0	0	1	0	0	1	0	0	2	0	0	0	1	0	0	2	0	0	0	1	1	0	0	0	0	2	0	0	0	0	1	0	0	3	1	0	0	0	0	0	2
hsa-mir-1193	0	0	0	0	0	0	0	0	0	0	0	0	0	0	0	0	0	0	0	2	0	0	0	0	0	0	0	0	0	0	0	0	0	0	0	0	1	0	0	0	0	0	0	0	0	0	0	0	0
hsa-mir-1197	0	0	0	0	0	1	0	0	0	1	0	0	0	0	0	0	0	0	0	0	0	0	0	0	1	0	1	1	1	0	0	1	1	4	0	0	0	0	1	0	0	0	0	0	0	0	1	0	0
hsa-mir-1199	0	0	0	0	0	1	0	0	0	0	0	0	0	0	0	0	0	0	0	0	0	0	0	0	0	0	0	0	0	0	0	0	0	0	0	0	0	0	0	0	0	0	0	0	0	0	0	0	0
hsa-mir-1200	0	0	0	0	0	0	0	0	0	0	0	0	0	0	0	0	0	0	0	0	0	0	0	0	0	0	0	0	0	0	0	0	0	0	0	0	0	0	0	0	0	0	0	0	0	0	0	0	0
hsa-mir-1202	0	0	0	0	0	0	0	0	0	0	0	0	0	0	0	0	0	0	0	0	0	0	0	0	0	0	0	0	0	0	0	0	0	0	0	0	0	0	0	0	0	0	0	0	0	0	0	0	0
hsa-mir-1203	0	0	0	0	0	0	0	0	0	0	0	0	0	0	0	0	0	0	0	0	0	0	0	0	0	0	0	0	0	0	0	0	0	0	0	0	0	0	0	0	0	0	0	0	0	0	0	0	0
hsa-mir-1204	0	0	0	0	0	1	0	0	0	0	0	0	0	0	0	0	0	0	0	0	0	0	0	0	0	0	0	0	0	0	0	0	0	0	0	0	0	0	0	0	0	0	0	0	0	0	0	0	0
hsa-mir-1205	0	0	0	0	0	0	0	0	0	0	0	0	0	0	0	0	0	0	0	0	0	0	0	0	0	0	0	0	0	0	0	0	0	0	0	0	0	0	0	0	0	0	0	0	0	0	0	0	0
hsa-mir-1206	0	0	0	0	0	0	0	0	0	0	0	0	0	0	0	0	0	0	0	0	0	0	0	0	0	0	0	0	0	0	0	0	0	0	0	0	0	0	0	0	0	0	0	0	0	0	0	0	0
hsa-mir-1207	0	0	0	0	0	0	0	0	0	0	0	0	0	0	0	0	0	0	0	0	0	0	0	0	0	0	0	0	0	0	0	0	0	0	0	0	0	0	0	0	0	0	0	0	0	0	0	0	0
hsa-mir-1208	0	0	0	0	0	0	0	0	0	0	0	0	0	0	0	0	0	0	0	0	0	0	0	0	0	0	0	0	0	0	0	0	0	0	0	0	0	0	0	0	0	0	0	0	0	0	0	0	0
hsa-mir-122	1	2	5	0	9	2	1	5	14	0	0	12	0	0	0	0	8	0	1	1	9	2	0	1	12	0	0	5	1	22	0	1	0	0	3	2	1	1	3	4	6	1	6	4002	0	6	2	3	2
hsa-mir-1224	0	32	17	8	0	198	0	8	8	2	0	27	7	0	0	38	1	2	13	0	47	4	4	5	7	3	24	1	0	2	6	0	6	9	0	5	2	181	2	0	5	6	0	2	1	0	1	7	1
hsa-mir-1225	0	0	0	0	0	0	1	1	0	0	1	0	0	0	0	0	1	0	1	0	1	0	0	0	0	0	0	0	0	0	0	0	0	0	0	0	0	0	0	0	1	0	0	0	0	0	1	0	0
hsa-mir-1226	2	10	5	3	1	5	3	0	5	6	4	8	1	0	2	1	13	1	2	3	3	0	11	2	4	3	5	2	2	4	1	0	2	8	3	2	2	3	2	4	2	11	1	2	2	0	3	4	1
hsa-mir-1227	0	0	0	0	0	0	0	0	1	0	0	0	0	0	0	0	0	0	0	0	0	0	1	0	0	0	1	0	0	0	0	0	0	0	0	0	0	0	0	0	0	0	0	0	0	0	0	0	0
hsa-mir-1228	1	10	4	5	1	2	3	0	2	2	7	1	0	1	1	1	1	5	2	4	11	2	4	4	4	3	0	1	5	4	2	2	6	5	1	7	0	1	4	5	0	7	1	1	3	0	4	0	3
hsa-mir-1229	0	15	1	2	1	4	5	0	10	4	3	10	0	1	2	2	4	3	0	0	7	1	15	2	1	2	0	1	1	0	1	0	0	3	3	2	2	0	8	4	2	26	1	2	8	0	0	0	5
hsa-mir-1231	0	0	0	0	1	0	0	0	0	0	0	0	0	0	0	0	0	0	0	0	0	0	0	0	0	0	0	0	0	0	0	0	0	0	0	0	0	0	0	0	0	0	0	0	0	0	0	0	0
hsa-mir-1233-1	0	0	0	0	0	0	0	0	0	0	0	0	0	0	0	0	0	0	0	0	0	0	0	0	0	0	0	0	0	0	0	0	0	0	0	0	0	0	0	0	0	0	0	0	0	0	0	0	0
hsa-mir-1233-2	0	0	0	0	0	0	0	0	0	0	0	0	0	0	0	0	0	0	0	0	0	0	0	0	0	0	0	0	0	0	0	0	0	0	0	0	0	0	0	0	0	0	0	0	0	0	0	0	0
hsa-mir-1234	0	0	0	3	0	0	1	0	1	0	0	0	0	0	0	0	0	0	0	0	0	0	1	0	2	0	0	0	0	0	0	0	0	0	1	0	1	0	1	1	2	0	0	0	1	0	0	0	1
hsa-mir-1236	0	0	0	0	0	0	0	0	0	0	0	1	0	0	0	0	0	0	0	0	1	0	0	0	1	0	0	0	0	0	0	0	0	0	0	0	0	0	1	0	0	0	0	0	0	1	0	0	1
hsa-mir-1237	0	0	0	0	1	0	0	0	1	0	0	0	0	0	0	0	0	0	0	0	0	1	1	0	0	0	0	0	0	1	0	0	0	3	0	0	0	0	0	0	0	0	3	0	0	1	0	0	0
hsa-mir-1238	0	0	2	0	0	1	0	0	0	0	0	0	0	0	0	0	0	0	0	0	0	0	0	0	0	1	1	0	0	0	0	0	0	0	0	0	0	0	0	0	0	0	0	0	0	0	0	0	0
hsa-mir-124-1	0	0	2	1	0	0	0	0	0	0	0	0	0	0	0	0	0	0	0	0	0	0	0	0	0	0	0	0	0	0	0	0	0	0	0	0	0	0	0	0	0	1	0	0	0	0	0	0	0
hsa-mir-124-2	0	0	2	1	0	1	0	0	0	0	0	0	0	0	0	0	0	0	0	0	0	1	0	0	0	0	0	0	0	0	0	0	0	0	0	0	0	0	0	0	0	0	0	0	0	0	0	0	0
hsa-mir-124-3	0	0	0	0	0	0	1	0	0	0	0	0	0	0	0	0	0	0	0	0	0	0	0	0	0	0	0	0	0	0	0	0	0	0	0	0	0	1	0	0	0	0	0	0	0	0	0	0	0
hsa-mir-1243	0	0	0	0	0	0	0	0	0	0	0	0	0	0	0	0	0	0	0	1	0	0	0	0	0	0	0	0	0	0	0	0	1	0	0	0	1	2	0	0	0	0	0	0	0	0	1	0	0
hsa-mir-1244-1	0	0	0	0	0	0	0	0	0	0	0	0	0	0	0	0	0	0	0	0	0	0	0	0	0	0	0	0	0	0	0	0	0	0	0	0	0	0	0	0	0	0	0	0	0	0	0	0	0
hsa-mir-1244-2	0	0	0	0	0	0	0	0	0	0	0	0	0	0	0	0	0	0	0	0	0	0	0	0	0	0	0	0	0	0	0	0	0	0	0	0	0	0	0	0	0	0	0	0	0	0	0	0	0
hsa-mir-1244-3	0	0	0	0	0	0	0	0	0	0	0	0	0	0	0	0	0	0	0	0	0	0	0	0	0	0	0	0	0	0	0	0	0	0	0	0	0	0	0	0	0	0	0	0	0	0	0	0	0
hsa-mir-1244-4	0	0	0	0	0	0	0	0	0	0	0	0	0	0	0	0	0	0	0	0	0	0	0	0	0	0	0	0	0	0	0	0	0	0	0	0	0	0	0	0	0	0	0	0	0	0	0	0	0
hsa-mir-1245a	0	1	5	9	0	5	4	0	0	3	7	0	3	1	4	1	0	10	2	7	14	2	9	7	8	2	21	6	7	4	1	2	6	16	6	3	8	1	2	1	0	5	1	3	3	3	8	18	8
hsa-mir-1245b	0	0	0	0	0	0	0	0	0	0	0	0	0	1	0	0	0	0	0	0	0	0	0	0	0	0	2	0	1	1	0	0	2	1	0	0	0	0	1	0	0	0	0	0	0	0	0	0	0
hsa-mir-1246	0	0	0	0	0	1	0	0	0	0	0	0	0	0	0	0	0	0	0	0	0	0	1	0	0	0	1	0	0	0	0	0	0	0	0	0	0	0	0	0	0	0	0	0	0	2	0	0	0
hsa-mir-1247	6	4	74	129	9	10	29	18	0	25	38	6	22	28	5	10	0	14	2	210	2	60	7	81	14	0	2	107	22	1931	2	4	89	9	7	1	30	9	5	4	19	6	15	27	5	1	9	18	66
hsa-mir-1248	12	4	11	6	2	108	7	1	5	2	6	9	1	7	4	2	6	217	106	19	11	1	4	7	4	3	10	27	3	7	28	5	10	7	10	3	21	2	11	6	1	2	12	2	5	15	8	12	13
hsa-mir-1249	7	1	13	10	4	3	6	1	4	0	6	1	0	4	0	4	1	6	3	5	16	2	10	4	4	7	21	9	19	2	2	7	12	30	3	6	4	9	3	6	0	4	4	3	8	3	4	6	4
hsa-mir-1250	0	0	0	0	0	0	0	0	0	0	0	0	0	0	0	1	0	0	0	0	0	0	0	0	1	1	1	0	0	1	0	1	0	1	0	1	0	0	0	0	0	3	0	1	0	0	1	0	0
hsa-mir-1251	0	0	0	0	0	0	0	3	1	1	0	0	0	0	0	0	0	1	1	2	3	0	0	0	1	0	1	0	0	5	1	0	1	0	0	0	0	13	0	0	4	0	4	5	0	0	0	2	0
hsa-mir-1252	0	0	0	1	0	0	0	0	0	0	0	0	0	0	0	0	0	0	0	0	0	0	2	0	0	1	2	0	0	1	0	0	0	1	0	0	0	2	0	0	0	0	0	1	0	1	0	0	0
hsa-mir-1253	0	0	0	0	0	0	0	0	0	0	0	0	0	0	0	0	0	0	0	0	0	0	0	0	0	0	0	0	0	0	0	0	0	0	0	0	0	0	0	0	0	0	0	0	0	0	0	0	0
hsa-mir-1254-1	3	4	5	2	2	1	2	1	8	5	2	5	0	0	2	1	4	0	2	0	3	0	4	0	2	5	2	5	2	0	1	3	1	2	0	5	0	0	3	4	0	7	4	0	0	1	0	10	3
hsa-mir-1254-2	1	7	4	1	2	0	5	0	5	1	2	4	3	1	1	1	3	0	2	3	5	2	1	2	2	4	1	3	0	4	1	0	3	2	0	5	1	0	1	1	0	6	5	2	2	1	0	6	1
hsa-mir-1255a	1	7	4	1	4	0	3	1	0	2	0	2	0	0	2	1	1	4	0	2	1	3	3	0	2	2	3	5	1	6	3	0	4	11	1	1	0	0	1	5	1	2	4	2	6	3	1	3	1
hsa-mir-1255b-1	0	0	0	0	0	0	0	0	0	0	0	0	0	0	0	0	0	0	0	0	0	0	0	0	0	0	0	0	0	0	0	0	0	0	0	0	0	0	0	0	0	0	0	0	0	0	0	0	0
hsa-mir-1255b-2	0	0	0	0	0	0	0	0	0	0	0	0	0	0	0	0	0	0	0	0	0	0	0	0	0	0	0	0	0	0	0	0	0	0	0	0	0	0	0	0	0	0	0	0	0	0	0	0	0
hsa-mir-1256	0	0	3	0	1	0	0	0	0	0	0	0	1	0	0	0	1	0	3	0	1	2	0	0	0	0	1	1	0	0	0	0	0	0	2	1	1	0	1	0	1	1	0	0	0	0	0	0	0
hsa-mir-1257	0	1	1	0	1	2	1	0	0	0	0	0	0	0	0	3	0	0	0	0	0	0	4	0	1	0	0	0	0	0	0	0	1	6	0	0	0	0	0	0	0	0	1	1	0	0	0	0	0
hsa-mir-1258	1	0	9	3	1	1	4	3	0	2	2	0	5	4	0	0	0	0	0	7	0	0	0	12	0	0	0	2	1	4	0	1	6	1	3	0	3	0	0	0	1	0	2	0	0	1	1	12	8
hsa-mir-125a	778	419	2583	2946	422	588	2872	2097	280	668	1537	522	1597	984	195	946	286	1310	1078	2072	2247	1187	1693	3305	1309	326	1785	2378	1129	3708	570	1234	3358	2722	2253	1295	1497	1732	2057	735	1280	1834	421	2497	713	498	1444	2810	2747
hsa-mir-125b-1	309	131	1820	2440	326	294	1212	480	57	201	2072	117	398	974	31	358	68	970	1661	1827	179	246	190	3009	210	33	906	427	797	907	182	336	2742	769	422	193	1597	306	572	216	175	1141	252	177	360	139	1232	1422	2924
hsa-mir-125b-2	354	149	1810	2529	313	327	1193	472	76	184	2203	132	382	1000	45	415	56	1003	2168	1987	193	238	185	3215	178	36	883	488	847	893	217	335	2958	882	430	202	1698	385	628	219	170	1235	291	196	338	152	1270	1510	2938
hsa-mir-126	5963	4772	18854	16283	4403	4599	5003	5570	6208	8336	8117	6764	3242	3783	3798	4561	2074	10125	2627	4732	17048	7552	7983	11943	8533	1210	14425	19180	8166	12584	4437	11727	12935	29302	9236	20853	8736	2783	5977	10078	4829	7621	4458	10956	4390	11543	7500	9081	3783
hsa-mir-1260a	0	0	0	0	0	0	0	0	0	0	0	0	0	0	0	0	0	0	0	0	0	0	0	0	0	0	0	0	0	0	0	0	0	0	0	0	0	0	0	0	0	0	0	0	0	0	0	0	0
hsa-mir-1260b	0	0	0	1	0	0	0	0	1	0	0	0	0	0	0	0	0	0	0	2	0	0	0	1	0	0	0	0	0	0	0	0	0	0	0	1	0	0	0	0	0	3	1	0	0	1	0	0	1
hsa-mir-1261	0	0	0	0	0	0	0	0	0	0	0	0	0	0	0	0	0	0	0	0	0	0	0	0	0	0	0	0	0	0	0	0	0	0	0	0	0	0	0	0	0	0	0	0	0	0	0	0	0
hsa-mir-1262	2	5	14	3	4	2	9	3	3	3	1	5	4	1	4	4	1	6	0	4	0	7	1	6	0	2	6	4	8	3	10	3	11	13	5	8	0	0	5	6	1	1	2	3	3	8	1	7	2
hsa-mir-1263	0	0	0	0	0	0	0	0	0	0	0	0	0	0	0	0	0	0	0	0	0	0	0	0	0	0	0	0	0	0	0	0	0	0	0	0	0	0	0	0	0	0	0	2	0	0	0	0	0
hsa-mir-1264	0	0	0	0	0	0	0	0	0	0	0	0	0	0	0	0	0	0	0	0	0	0	0	0	0	0	0	0	0	0	0	0	0	0	0	0	0	0	0	0	0	0	0	0	0	0	0	0	0
hsa-mir-1265	0	0	0	2	0	0	0	1	0	0	0	0	0	0	0	0	0	0	0	0	0	0	0	1	0	0	0	0	0	0	0	0	0	0	0	0	0	0	0	0	0	0	0	0	0	0	0	0	0
hsa-mir-1266	72	85	74	46	67	14	43	17	22	99	28	76	49	16	76	28	23	86	21	8	65	40	57	29	69	67	67	164	97	53	42	8	39	253	39	174	45	9	75	43	48	46	173	31	110	82	30	59	36
hsa-mir-1267	0	0	0	0	0	0	0	0	0	0	0	0	0	0	0	0	0	0	0	0	0	0	0	0	0	0	0	0	0	0	0	0	0	1	0	1	0	0	0	0	0	0	0	1	0	0	0	0	0
hsa-mir-1268a	0	0	0	0	0	0	0	0	0	0	0	0	0	0	0	0	0	0	0	0	0	0	0	0	0	0	0	0	0	0	0	0	0	0	0	0	0	0	0	0	0	0	0	0	0	0	0	0	0
hsa-mir-1268b	0	0	0	0	0	0	0	0	0	0	0	0	0	0	0	0	0	0	0	0	0	0	0	0	0	0	0	0	0	0	0	0	0	0	0	0	0	0	0	0	0	0	0	0	0	0	0	0	0
hsa-mir-1269a	1	50	194	6	1	1017	25	1	0	514	0	38	0	9	140	1	1	1	223	12	113	0	2813	22	129	39	858	91	0	493	2	457	1	6	31	0	3	3463	9	3	0	0	0	118	1	515	0	243	4
hsa-mir-1269b	0	0	0	4	0	1	9	0	0	125	7	1	0	0	0	3	0	0	108	2	0	68	595	0	0	1	0	0	4	0	0	1	0	5	0	1	1	864	0	0	0	0	0	152	0	0	0	0	0
hsa-mir-127	476	1291	3537	7046	1132	1318	1060	1372	191	337	5690	473	1126	2401	906	1631	316	2273	377	2808	1182	377	671	4592	924	377	6843	1936	5369	2076	474	1811	3711	7202	650	1360	2662	664	1482	1149	722	3203	682	603	838	681	1858	1997	1521
hsa-mir-1270	7	49	6	3	2	23	1	7	3	3	2	3	4	5	0	0	2	23	0	3	27	4	17	4	20	0	5	9	2	7	2	7	9	7	16	1	3	5	1	2	5	1	0	33	11	2	1	19	2
hsa-mir-1271	3	5	24	5	1	11	4	2	2	4	3	7	2	4	5	1	1	5	7	10	6	9	1	8	4	1	8	1	7	6	3	8	11	22	7	7	7	6	2	9	0	9	0	2	3	2	1	7	12
hsa-mir-1272	0	0	0	0	0	0	0	0	0	0	0	0	0	0	0	0	0	0	0	0	0	0	0	0	0	0	0	0	0	0	0	0	0	0	0	0	0	0	0	0	0	0	0	0	0	0	0	0	0
hsa-mir-1273a	0	0	0	0	0	0	0	0	0	0	0	0	0	0	0	0	0	0	0	0	0	0	0	0	0	0	0	0	0	0	0	0	0	0	0	0	0	0	0	0	0	0	0	0	0	0	0	0	0
hsa-mir-1273c	0	0	0	0	0	0	0	0	0	0	0	0	0	0	0	0	0	0	0	0	0	0	0	0	0	0	0	0	0	0	0	0	0	0	0	0	0	0	0	0	0	0	0	0	0	0	0	0	0
hsa-mir-1273d	0	0	0	0	0	0	0	0	0	0	0	0	0	0	0	0	0	0	0	0	0	0	0	0	0	0	0	0	0	0	0	0	0	0	0	0	0	0	0	0	0	0	0	0	0	0	0	0	0
hsa-mir-1273e	0	0	0	0	0	0	0	0	0	0	0	0	0	0	0	0	0	0	0	0	0	0	0	0	0	0	0	0	0	0	0	0	0	0	0	0	0	0	0	0	0	0	0	0	0	0	0	0	0
hsa-mir-1273f	0	0	0	0	0	0	0	0	0	0	0	0	0	0	0	0	0	0	0	0	0	0	0	0	0	0	0	0	0	0	0	0	0	0	0	0	0	0	0	0	0	0	0	0	0	0	0	0	0
hsa-mir-1273g	0	0	0	0	0	0	0	0	0	0	0	0	0	0	0	0	0	0	0	0	0	0	0	0	0	0	0	0	0	0	0	0	0	0	0	0	0	0	0	0	0	0	0	0	0	0	0	0	0
hsa-mir-1273h	0	0	1	0	0	0	0	0	0	0	1	0	0	0	0	0	0	0	0	0	0	0	0	0	1	0	0	1	0	0	0	1	0	0	0	0	0	0	0	0	0	0	0	0	0	0	0	0	0
hsa-mir-1275	0	0	2	1	0	0	0	1	0	0	0	1	0	1	0	1	0	1	0	0	2	5	1	0	1	1	1	0	0	0	0	2	0	2	0	2	0	1	1	2	0	0	1	0	0	2	0	3	0
hsa-mir-1276	0	4	2	0	0	0	0	1	4	0	3	0	0	0	1	0	1	1	1	3	7	1	5	1	1	1	1	0	1	0	1	0	2	10	0	28	1	1	0	2	1	4	0	1	1	5	0	0	0
hsa-mir-1277	2	0	6	7	0	0	1	9	0	5	0	6	3	3	0	0	2	5	1	2	2	1	2	5	4	1	2	3	1	0	5	1	3	3	6	1	1	2	1	4	8	4	2	4	11	4	1	0	0
hsa-mir-1278	0	0	0	0	1	0	1	0	0	0	0	1	0	0	0	0	0	1	2	0	0	1	1	0	0	0	0	0	0	0	0	3	1	0	0	0	0	0	0	1	0	2	0	1	1	0	0	0	0
hsa-mir-1279	0	0	0	0	0	0	0	0	0	0	0	0	0	0	0	0	0	0	0	0	0	0	0	0	0	0	0	0	0	0	0	0	0	0	0	0	0	0	0	0	0	0	0	0	0	0	0	0	0
hsa-mir-128-1	127	362	754	434	226	259	201	103	237	191	175	136	83	141	138	124	170	235	266	191	206	139	319	380	252	185	479	249	217	172	147	211	342	514	197	875	228	369	232	446	65	136	386	147	149	437	126	252	118
hsa-mir-128-2	53	261	494	320	150	172	127	72	194	107	122	111	43	87	89	86	155	130	143	127	177	93	230	293	135	112	298	174	119	121	69	123	260	375	153	669	161	231	153	316	33	108	276	99	87	247	68	125	89
hsa-mir-1281	0	0	0	0	0	0	0	0	0	0	0	0	0	0	0	0	0	0	0	0	0	0	0	2	0	0	0	0	0	0	0	0	0	0	0	0	0	0	0	0	0	0	0	0	0	0	0	0	0
hsa-mir-1282	0	0	0	0	0	0	0	0	0	0	0	0	0	0	0	0	0	0	0	0	0	0	0	0	0	0	0	0	0	0	0	1	0	0	0	0	0	0	0	0	0	0	0	0	0	0	0	0	0
hsa-mir-1283-1	0	0	0	0	0	0	0	0	0	0	0	0	0	0	0	0	0	0	1	0	0	0	0	0	0	0	0	0	0	34	0	0	0	0	0	0	0	0	0	0	0	0	0	61	0	0	0	13	0
hsa-mir-1283-2	0	0	0	1	0	0	0	0	0	0	0	0	0	0	0	0	0	0	0	0	0	0	0	0	0	0	0	0	0	47	0	0	0	0	0	0	0	0	0	0	0	0	0	87	0	0	0	23	0
hsa-mir-1284	1	1	2	2	1	2	0	0	0	1	1	0	1	3	1	1	0	1	1	0	1	3	2	0	0	2	1	0	0	1	0	1	0	1	1	0	0	0	0	0	0	1	0	2	1	3	0	0	1
hsa-mir-1285-1	1	0	0	0	1	0	0	0	0	0	0	0	0	0	0	0	0	0	1	0	0	0	1	0	0	0	0	0	0	0	0	0	0	0	0	0	0	0	0	0	0	0	0	0	0	0	0	0	0
hsa-mir-1285-2	0	0	0	0	0	0	0	0	0	0	0	0	0	0	0	0	0	0	0	0	0	0	0	0	0	0	0	0	0	0	0	0	0	0	0	0	0	0	0	0	0	0	0	0	0	0	0	0	0
hsa-mir-1286	0	0	0	0	0	0	0	0	0	0	0	0	0	0	0	0	0	0	1	0	0	0	0	0	1	0	0	0	0	0	0	0	0	1	0	0	0	0	0	0	0	1	0	0	0	0	0	0	0
hsa-mir-1287	27	52	276	122	83	28	153	29	35	48	79	62	37	127	45	35	40	44	12	77	50	63	43	139	52	41	123	47	78	82	57	73	119	116	74	158	93	116	88	53	37	104	79	53	91	42	63	72	99
hsa-mir-1288	2	2	5	3	1	1	1	2	1	1	0	1	0	1	0	1	1	1	0	0	0	1	0	6	5	0	2	3	2	0	2	0	4	4	2	4	1	3	4	0	0	1	1	0	3	4	1	0	1
hsa-mir-1289-1	0	0	0	0	0	0	0	0	0	0	0	1	0	0	0	0	0	0	0	0	0	0	0	0	0	0	0	0	0	0	0	0	0	0	0	0	0	0	0	0	0	0	0	0	0	0	0	0	0
hsa-mir-1289-2	0	0	0	0	0	0	0	0	0	0	0	0	0	0	0	0	0	0	0	0	0	0	0	0	0	0	0	0	0	0	0	0	0	0	0	0	0	0	0	0	0	0	0	0	0	0	0	0	0
hsa-mir-129-1	6	2	25	11	1	107	4	41	0	0	2	2	39	6	1	16	126	2	4	9	0	4	2	28	0	1	8	5	1	20	2	2	74	0	8	1	25	98	5	3	30	6	0	3	3	7	21	4	9
hsa-mir-129-2	1	4	28	4	3	129	4	43	2	0	5	7	59	12	1	17	96	2	2	6	3	11	6	41	2	1	9	14	2	33	4	0	108	4	8	1	30	110	6	1	37	4	4	2	0	1	22	3	7
hsa-mir-1290	0	0	0	0	0	0	0	0	0	0	0	0	0	0	0	0	0	0	0	0	0	0	0	0	0	0	0	0	0	0	0	0	0	0	0	0	0	0	0	0	0	0	0	0	0	1	0	0	0
hsa-mir-1291	4	2	1	1	2	10	2	0	1	4	0	3	0	0	1	1	1	17	6	1	0	1	2	2	4	0	1	7	1	3	2	2	0	3	3	0	0	0	3	6	0	1	2	2	0	1	0	2	3
hsa-mir-1292	2	7	10	2	2	7	1	0	6	1	2	4	3	2	3	1	4	5	0	1	3	1	8	2	7	0	4	2	1	0	1	0	4	5	5	1	2	2	2	2	1	4	2	2	1	0	1	1	4
hsa-mir-1293	0	0	7	2	2	0	6	1	2	3	0	1	0	3	3	1	0	5	0	14	3	0	5	16	1	6	1	2	10	2	0	1	0	10	4	10	2	0	0	1	0	12	10	1	0	10	1	1	1
hsa-mir-1294	1	1	2	1	3	1	0	1	1	0	2	0	1	2	3	0	1	2	1	0	0	3	0	2	1	0	3	2	5	2	1	1	3	0	1	1	1	0	10	1	0	2	0	1	1	1	5	1	0
hsa-mir-1295a	2	0	8	2	3	3	1	0	0	0	2	0	4	2	1	1	1	1	1	2	1	4	3	4	1	1	1	4	4	7	5	2	7	7	7	2	3	2	11	5	2	0	2	18	1	1	4	0	5
hsa-mir-1295b	5	0	0	0	0	0	0	0	0	0	0	0	0	0	0	0	0	0	0	0	1	5	1	0	0	0	0	0	0	0	0	0	0	1	0	0	1	2	1	0	0	0	3	0	0	1	1	3	0
hsa-mir-1296	8	23	96	71	31	14	10	3	2	19	12	14	4	15	16	14	4	15	54	22	17	35	7	14	11	11	41	12	63	25	20	24	47	84	5	23	15	19	23	10	1	13	14	21	7	22	19	26	18
hsa-mir-1297	0	0	0	0	0	0	0	0	0	0	0	0	0	0	0	0	0	0	0	0	0	0	0	0	0	0	0	0	0	0	0	0	0	0	0	0	0	0	0	0	0	0	0	0	0	0	0	0	0
hsa-mir-1298	0	0	2	0	0	0	0	0	0	0	0	0	1	0	0	1	0	0	0	0	6	0	0	0	0	0	0	2	0	1	1	0	2	0	0	0	0	0	0	0	0	0	0	0	0	1	0	1	0
hsa-mir-1299	0	0	0	0	0	0	0	0	0	0	0	0	0	0	0	0	0	0	0	0	0	0	0	0	0	0	0	0	0	0	0	0	0	0	0	1	0	0	0	0	0	0	0	0	0	0	0	0	0
hsa-mir-1301	39	99	68	36	25	21	38	12	8	32	31	29	12	10	2	29	14	48	27	5	76	14	68	12	123	17	34	57	23	71	22	28	29	55	19	34	25	82	12	53	11	28	22	73	28	25	15	94	17
hsa-mir-1302-1	0	0	0	0	0	0	0	0	0	0	0	0	0	0	0	0	0	0	0	0	0	0	0	0	0	0	0	0	0	0	0	0	0	0	0	0	0	0	0	0	0	0	0	0	0	0	0	0	0
hsa-mir-1302-10	0	0	0	0	0	0	0	0	0	0	0	0	0	0	0	0	0	0	0	0	0	0	0	0	0	0	0	0	0	0	0	0	0	0	0	0	0	0	0	0	0	0	0	0	0	0	0	0	0
hsa-mir-1302-11	0	0	0	0	0	0	0	0	0	0	0	0	0	0	0	0	0	0	0	0	0	0	0	0	0	0	0	0	0	0	0	0	0	0	0	0	0	0	0	0	0	0	0	0	0	0	0	0	0
hsa-mir-1302-2	0	0	0	0	0	0	0	0	0	0	0	0	0	0	0	0	0	0	0	0	0	0	0	0	0	0	0	0	0	0	0	0	0	0	0	0	0	0	0	0	0	0	0	0	0	0	0	0	0
hsa-mir-1302-3	0	0	0	0	0	0	0	1	0	0	0	0	0	0	0	0	0	0	0	0	0	0	0	0	0	0	0	0	0	0	0	0	0	0	0	0	0	0	0	1	0	0	0	0	0	0	0	0	0
hsa-mir-1302-4	0	0	0	0	0	0	0	0	0	0	0	0	0	0	0	0	0	0	0	0	0	0	0	0	0	0	0	0	0	0	0	0	0	0	0	0	0	0	0	0	0	0	0	0	0	0	0	0	0
hsa-mir-1302-5	0	0	0	0	0	0	0	0	0	0	0	0	0	0	0	0	0	0	0	0	0	0	0	0	0	0	0	0	0	0	0	0	0	0	0	0	0	0	0	0	0	0	0	0	0	0	0	0	0
hsa-mir-1302-6	0	0	0	0	0	0	0	0	0	0	0	0	0	0	0	0	0	0	0	0	0	0	0	0	0	0	0	0	0	0	0	0	0	0	0	0	0	0	0	0	0	0	0	0	0	0	0	0	0
hsa-mir-1302-7	0	0	0	0	0	0	0	0	0	0	0	0	0	0	0	0	0	0	0	0	0	0	0	0	0	0	0	0	0	0	0	0	0	0	0	0	0	0	0	0	0	0	0	0	0	0	0	0	0
hsa-mir-1302-8	0	0	0	0	0	0	0	0	0	0	0	0	0	0	0	0	0	0	0	0	0	0	0	0	0	0	0	0	0	0	0	0	0	0	0	0	0	0	0	0	0	0	0	0	0	0	0	0	0
hsa-mir-1302-9	0	0	0	0	0	0	0	0	0	0	0	0	0	0	0	0	0	0	0	0	0	0	0	0	0	0	0	0	0	0	0	0	0	0	0	0	0	0	0	0	0	0	0	0	0	0	0	0	0
hsa-mir-1303	0	0	1	0	0	0	1	0	0	0	0	0	0	0	0	0	0	0	2	0	1	1	0	0	0	0	0	0	0	0	0	1	0	0	0	1	0	0	0	0	0	0	0	0	1	0	0	0	1
hsa-mir-1304	2	19	7	14	11	4	10	0	2	1	7	10	1	5	9	7	4	1	15	1	7	11	37	4	8	4	14	4	16	3	8	7	5	26	1	20	13	1	8	22	0	6	4	12	8	5	1	4	6
hsa-mir-1305	0	0	2	0	0	0	0	0	0	0	0	0	1	0	0	0	0	0	0	0	0	0	1	1	0	0	1	0	0	0	0	0	0	0	0	0	0	1	0	0	0	0	0	0	3	0	0	0	0
hsa-mir-1306	21	29	53	23	21	17	13	12	10	8	10	16	9	8	11	8	5	20	25	12	11	11	31	16	27	19	32	10	12	6	20	12	14	51	13	57	5	15	6	15	6	27	20	25	14	16	6	14	7
hsa-mir-1307	5357	23600	6981	3390	8690	3398	6862	3015	6976	10535	3845	6747	1943	2483	7623	6467	4098	7914	7934	3630	10950	7028	12379	4731	7758	8159	6459	5461	5694	8177	3845	5467	4523	11611	7593	13882	4562	3578	5829	9316	1809	7050	7361	12227	11837	6278	2947	11670	1778
hsa-mir-130a	66	67	380	290	93	95	196	214	32	61	292	96	136	173	58	130	38	402	583	204	191	117	70	336	437	16	225	400	286	750	103	240	571	689	126	119	257	135	159	134	136	243	63	779	115	147	249	595	348
hsa-mir-130b	81	108	564	292	230	124	74	84	149	59	73	117	79	52	115	43	59	119	131	40	189	65	139	84	150	99	216	158	76	156	83	177	153	567	91	275	84	84	68	142	79	118	168	75	121	175	56	106	41
hsa-mir-132	153	295	1085	639	170	441	276	354	186	142	658	184	215	322	188	309	58	518	345	316	259	248	609	704	199	99	501	1132	313	245	243	226	972	507	225	566	416	1001	325	402	113	440	101	268	292	529	301	416	426
hsa-mir-1321	0	0	0	0	0	0	0	0	0	0	0	0	0	0	0	0	0	0	0	0	0	0	0	0	0	0	0	0	0	0	0	0	0	0	0	0	0	0	0	0	0	0	0	0	0	0	0	0	0
hsa-mir-1322	0	0	0	0	0	0	0	0	0	1	0	0	0	0	0	0	0	0	0	0	0	0	0	0	0	0	0	0	0	0	0	0	0	0	0	0	0	0	0	0	0	0	1	0	0	0	0	0	0
hsa-mir-1323	0	1	0	0	0	2	0	0	0	1	0	0	0	0	0	0	0	0	0	0	0	0	0	0	0	0	2	0	1	223	0	0	0	0	0	0	0	0	0	0	0	0	0	507	0	0	1	77	0
hsa-mir-1324	0	0	0	0	0	0	0	0	0	0	0	0	0	0	0	0	0	0	0	0	0	0	0	0	0	0	0	0	0	0	0	0	0	0	0	0	0	0	0	0	0	0	0	0	0	0	0	0	0
hsa-mir-133a-1	7	5	287	475	73	2	79	86	1	31	73	4	91	98	1	23	2	82	7	485	8	24	22	372	9	1	49	53	1	130	15	19	401	43	56	17	106	18	80	10	63	16	29	4	13	11	82	39	145
hsa-mir-133a-2	20	3	319	466	65	6	68	88	5	35	58	4	93	72	1	17	1	64	6	479	13	25	16	363	24	4	39	57	3	144	15	16	355	40	50	24	111	16	76	14	49	9	14	5	16	7	59	41	124
hsa-mir-133b	1	1	61	170	7	0	16	6	0	6	11	0	9	23	0	2	0	7	0	136	3	3	6	93	2	0	8	7	0	20	0	0	73	5	12	5	20	1	9	1	5	0	2	0	4	1	10	1	15
hsa-mir-134	148	483	676	1743	287	403	172	353	56	126	828	167	330	565	276	281	102	811	104	780	466	80	294	1009	509	177	3181	930	1032	675	103	368	510	2894	182	431	464	155	271	243	232	1216	195	269	304	235	405	592	404
hsa-mir-1343	1	6	1	2	0	2	4	0	1	0	0	0	3	1	0	1	3	4	5	0	4	0	2	0	3	2	4	2	9	3	0	2	5	4	0	2	3	4	3	0	0	3	0	6	5	0	0	0	1
hsa-mir-135a-1	0	0	18	2	0	1	0	28	2	0	2	2	8	3	0	4	0	9	1	8	2	0	0	1	2	0	3	8	0	23	2	6	30	0	0	3	1	43	11	5	22	0	17	11	0	1	8	8	0
hsa-mir-135a-2	0	1	8	3	1	0	4	18	0	0	3	0	19	5	0	2	1	12	3	3	3	4	0	1	3	0	3	8	1	25	1	0	31	1	1	3	4	49	16	2	22	1	23	10	1	1	8	10	4
hsa-mir-135b	267	212	179	337	505	59	721	4	74	123	112	130	5	295	25	144	468	416	4	33	198	4	424	108	247	147	325	197	386	312	415	24	451	211	280	550	288	524	278	1022	20	485	1546	101	282	178	322	46	413
hsa-mir-136	54	59	190	247	43	75	55	182	7	29	195	50	117	96	19	80	10	205	33	206	68	27	46	263	87	12	181	86	185	186	55	76	169	217	51	66	67	28	92	59	128	161	32	30	72	37	91	102	72
hsa-mir-137	0	0	3	0	1	1	0	7	0	0	0	2	4	0	0	0	0	0	5	1	3	1	1	3	0	0	2	2	1	0	0	0	3	0	0	0	1	53	0	0	1	12	0	1	0	1	0	1	0
hsa-mir-138-1	0	0	7	14	0	0	1	2	1	1	2	1	4	1	0	1	0	2	0	7	0	5	1	4	2	0	0	6	2	1	0	2	8	3	3	0	6	8	1	3	2	2	0	0	2	0	2	2	2
hsa-mir-138-2	1	1	6	7	0	6	0	2	0	1	0	2	0	2	1	2	1	2	0	2	0	0	2	3	6	0	1	3	0	4	1	2	3	3	0	1	0	8	0	4	0	12	0	0	0	0	2	4	0
hsa-mir-139	171	75	847	721	193	236	139	435	148	134	359	127	338	230	80	157	37	226	40	894	321	392	129	1201	96	21	98	512	324	445	66	256	1012	348	226	285	378	543	387	171	198	134	68	167	85	168	214	261	110
hsa-mir-140	2438	2236	13250	10360	2493	2693	2658	3008	3585	2261	8782	1994	3103	4153	2786	2642	1180	4853	1343	5355	7402	3756	2033	16084	1854	1212	5431	6889	5022	4137	2912	5075	12891	8763	4222	12332	7098	1988	6601	6575	1537	2974	2292	2948	2342	5991	5224	4275	3325
hsa-mir-141	5253	10002	10154	7759	5537	9836	9858	7057	6558	5556	1795	4783	5956	6416	6172	8748	5114	6598	11250	3302	8391	21919	5702	5840	2774	8271	7406	8704	7984	9868	8414	7256	7825	4464	5464	11876	4395	4526	20473	17306	6874	7363	14000	9192	14388	20856	4576	3670	7146
hsa-mir-142	2955	1885	11361	8103	1779	3169	1916	1796	1807	3248	5488	3062	2253	3196	1947	2176	1756	9348	369	5586	5620	2463	5131	2780	8756	566	6138	8535	4876	4466	6445	3831	7223	6385	10200	2269	4170	2455	1393	6783	2282	2797	3554	3230	5838	5126	4301	4477	2306
hsa-mir-143	72189	170664	1524766	2434316	609127	272510	1138405	215895	189207	135124	1464734	68233	192672	1090330	109119	499032	44366	285870	116231	2985242	349818	243095	415418	2892269	172172	43862	1053028	303551	296762	559914	160608	568238	2600554	1099131	263058	986275	1145160	268351	485466	327758	81859	581821	219372	154685	130475	379924	844392	266499	1637370
hsa-mir-144	613	418	1250	507	351	58	59	288	470	301	202	205	333	234	54	199	1038	415	72	524	267	629	389	1664	427	102	964	2770	236	405	294	238	389	544	125	1537	150	250	309	887	197	170	556	128	262	5657	206	139	128
hsa-mir-145	3736	2413	30547	54116	9671	2112	19193	12507	1339	6164	9403	2255	9644	13900	736	4023	599	10826	1088	47958	6720	3090	3690	30533	4348	725	12134	6697	2526	20167	3811	6465	37452	17361	8903	7481	15158	3847	9227	3432	5645	10111	4274	2248	4546	2587	11550	10433	23859
hsa-mir-1468	5	10	51	19	2	101	15	86	11	13	6	19	51	5	1	26	0	30	11	23	51	70	290	25	7	10	19	17	18	11	15	11	44	8	4	10	10	254	42	36	41	13	2	1	10	22	12	21	22
hsa-mir-1469	0	0	0	0	0	0	0	0	0	0	0	0	0	0	0	0	0	0	0	0	0	0	0	0	0	0	0	0	0	0	0	0	0	0	0	0	0	0	0	0	0	0	0	0	0	0	0	0	0
hsa-mir-146a	280	349	2564	2911	967	484	158	71	949	698	1074	302	304	509	464	2508	451	2044	29	386	820	288	2620	766	595	69	1142	2587	857	861	1386	1810	2091	763	4592	1508	673	613	1403	3089	89	152	862	259	512	1025	618	861	407
hsa-mir-146b	1526	1890	8898	4020	1784	1913	6566	1902	1326	830	5476	2823	1545	2395	1109	1554	717	5636	1736	1506	3218	1142	2119	3178	5897	3067	2573	6020	5823	3280	3584	2089	8359	3114	4147	2787	3296	2787	2318	4037	535	2020	1029	4696	3537	2255	3271	4692	4621
hsa-mir-1470	0	0	0	0	0	0	0	0	0	0	0	0	0	0	0	0	0	0	0	0	0	0	0	0	0	0	0	0	0	0	0	0	0	0	0	0	0	0	0	0	0	0	0	0	0	0	0	0	0
hsa-mir-1471	0	0	0	0	0	0	0	0	0	0	0	0	0	0	0	0	0	0	0	0	0	0	0	0	0	0	0	0	0	0	0	0	0	0	0	0	0	0	0	0	0	0	0	0	0	0	0	0	0
hsa-mir-147a	0	0	0	0	0	0	0	0	0	0	0	0	0	0	0	0	0	0	0	0	0	0	0	0	0	0	0	0	0	0	0	0	0	0	0	0	0	0	0	0	0	0	0	0	0	0	0	0	0
hsa-mir-147b	15	2	20	4	5	9	4	2	17	23	5	11	0	5	35	10	2	28	0	0	10	6	39	4	8	4	3	6	14	7	15	15	4	12	33	25	1	0	9	29	4	1	3	14	15	36	15	2	2
hsa-mir-148a	42790	135569	230605	251387	70099	173233	42536	696608	9430	80973	106959	26234	736358	68635	54376	118917	69565	195712	11384	65340	141659	68295	280913	85477	52673	116165	121349	207538	125596	101581	143124	62441	219741	56632	82760	84146	116898	92801	125653	225050	643597	91526	71355	85022	97904	24500	115680	59160	46703
hsa-mir-148b	199	915	798	585	226	444	589	387	514	273	406	270	335	435	168	374	575	460	357	215	542	347	565	501	254	216	461	445	495	355	271	303	1193	532	488	991	522	517	676	1200	459	1386	452	561	230	572	244	214	282
hsa-mir-149	17	90	232	192	22	30	94	32	5	10	34	13	41	19	11	10	10	56	828	405	70	12	207	310	10	2	119	29	99	66	5	44	64	157	19	32	21	27	19	28	35	37	35	85	39	25	37	88	72
hsa-mir-150	1207	126	10680	6491	514	905	244	533	2862	909	3548	262	1037	1718	483	632	375	2051	39	6040	1417	433	815	3479	907	88	1565	3156	2215	2283	1231	1307	7306	1943	1619	296	3199	1247	300	2777	513	326	802	608	1408	1232	1586	2825	657
hsa-mir-151a	3470	9100	13714	13619	9914	10208	11907	3073	9717	6305	8772	7203	2810	9005	7802	9787	4945	6060	3366	6443	8821	4073	18295	11264	4423	6375	10356	6338	7582	4672	9563	4923	13115	17614	6073	31266	7936	11580	8309	15906	2126	7857	7540	7031	7744	18741	5611	4389	6223
hsa-mir-151b	3	1	6	10	2	3	7	3	4	3	8	2	7	3	0	2	2	6	0	5	2	1	3	12	3	0	4	3	1	0	5	3	17	2	7	6	9	3	4	10	12	1	4	1	1	3	4	1	7
hsa-mir-152	68	259	949	1354	592	454	737	253	111	138	1278	81	252	776	125	323	80	432	159	885	666	184	298	1799	157	151	803	448	890	311	93	476	1181	1073	234	470	603	227	460	653	149	883	283	189	151	208	529	376	571
hsa-mir-153-1	3	1	11	13	0	2	4	21	0	2	0	9	21	10	0	6	1	2	1	4	1	0	3	2	1	2	6	4	4	7	6	1	21	3	3	1	2	16	4	1	26	3	22	0	5	1	4	0	6
hsa-mir-153-2	40	15	154	92	20	143	36	237	8	33	16	94	207	62	9	47	36	41	1	30	18	30	42	23	16	11	135	112	49	30	80	29	265	55	10	35	73	184	128	24	382	69	387	9	85	40	101	18	43
hsa-mir-1537	1	0	6	0	0	0	0	1	0	0	1	2	1	0	1	0	0	0	0	0	0	0	5	0	0	0	3	1	0	0	0	0	1	2	1	0	0	1	2	0	0	0	0	0	0	0	1	0	0
hsa-mir-1538	1	1	1	3	0	0	0	0	0	0	1	0	0	0	0	0	0	0	2	0	0	0	0	0	1	0	3	0	1	2	0	2	1	0	2	2	0	0	0	0	0	1	0	1	0	0	0	0	0
hsa-mir-1539	0	0	0	0	0	0	0	0	0	0	0	0	1	0	0	0	0	0	0	0	0	0	0	0	0	0	0	0	0	0	0	0	0	0	0	0	0	0	0	0	0	1	0	0	0	0	0	0	0
hsa-mir-154	4	19	51	53	12	20	6	23	3	1	51	12	14	16	9	12	2	35	5	22	13	6	13	43	14	2	49	34	33	27	8	14	30	65	6	8	19	7	17	15	12	45	7	6	5	9	13	23	17
hsa-mir-155	1268	228	3445	3504	1147	738	1288	284	562	671	2729	728	1114	829	974	1018	448	2607	179	1246	869	468	987	1619	2354	964	1011	4456	3433	1188	1272	978	2464	1902	1566	719	2162	597	439	1940	808	1299	832	1137	2301	846	1721	1817	1548
hsa-mir-1587	0	0	0	0	0	0	0	0	0	0	0	0	0	0	0	0	0	0	0	0	0	0	0	0	0	0	0	0	0	0	0	0	0	0	0	0	0	0	0	0	0	0	0	0	0	0	0	0	0
hsa-mir-15a	544	309	2729	989	1636	1504	731	304	1149	1064	906	701	330	558	711	856	472	1539	217	460	1200	505	1050	877	471	611	668	1539	1015	760	1373	1485	1534	1154	961	1157	658	1574	1256	1769	244	567	778	1046	887	589	630	773	590
hsa-mir-15b	314	535	2921	1356	1452	1781	1188	346	1302	757	877	597	263	836	1690	4065	1140	1171	750	748	1857	1668	1620	953	608	923	1118	1687	2659	491	1196	1875	2168	1730	813	1820	892	1298	926	1136	244	1845	2331	2117	568	2456	690	631	681
hsa-mir-16-1	370	225	2720	1385	1052	1412	844	401	947	729	691	625	456	397	552	680	539	1543	305	511	1017	636	1132	860	715	468	766	1775	1261	661	951	1195	1754	1634	954	1088	691	1119	1178	1577	563	673	1432	967	563	1480	679	479	642
hsa-mir-16-2	368	243	2870	1457	1069	1371	910	476	956	735	697	665	451	406	524	729	577	1585	295	554	1132	658	1129	851	701	406	821	1825	1253	667	939	1126	1774	1742	898	1080	733	1076	1247	1586	562	685	1463	938	595	1486	684	499	697
hsa-mir-17	3952	6978	23498	3208	17280	11526	5532	1498	11889	3905	3307	3648	1168	3379	3094	2540	4738	6015	3827	2877	4524	1621	5949	5521	6751	5821	6359	5899	4909	2676	5154	4182	5804	9634	2048	6343	2922	6552	4935	11753	904	6962	5325	6790	6892	5328	2810	4178	2920
hsa-mir-181a-1	1732	1442	9371	4508	2873	1468	3713	732	988	1349	3378	1130	718	2383	994	1295	1978	4620	2836	1569	2959	1652	3383	2810	1641	692	4323	4831	3932	4268	991	3443	9051	6521	3045	12430	2935	1015	5410	4413	458	5036	4806	2357	1183	2519	2288	3830	2444
hsa-mir-181a-2	2710	2242	14814	6052	4693	1865	4126	1258	1257	2163	4699	1582	1331	3436	1193	2053	2336	7577	4120	2836	3165	2489	3667	4112	2769	1755	10507	7263	4832	5108	1568	3924	9377	9538	4885	11793	3895	1512	4871	4830	853	6399	5103	2703	1402	3481	2982	6290	3448
hsa-mir-181b-1	389	404	1749	1030	1020	244	811	144	232	298	696	264	141	294	220	195	650	1028	580	264	886	322	1093	613	567	204	855	1185	607	763	226	623	1753	1425	697	3857	510	157	1189	806	93	1488	1295	658	178	332	464	783	608
hsa-mir-181b-2	380	418	1758	1000	1043	220	749	126	216	276	660	275	128	327	269	247	599	1048	503	295	906	307	966	567	585	254	764	1273	661	753	220	661	1758	1442	679	3576	565	160	1142	877	82	1471	1237	635	187	288	491	842	588
hsa-mir-181c	193	141	549	342	176	187	298	101	77	95	488	51	88	386	62	270	80	327	133	300	172	150	364	370	73	116	672	217	273	198	188	251	622	421	208	1019	379	232	210	569	70	392	156	64	146	165	340	355	403
hsa-mir-181d	76	52	121	80	47	31	74	15	25	24	117	29	21	83	26	53	42	93	29	65	49	37	107	45	16	50	163	70	56	71	87	53	141	143	65	312	97	71	51	151	15	102	24	11	38	29	105	124	139
hsa-mir-182	81053	34651	595494	27552	54513	59576	35100	51721	37149	58419	16233	39263	42898	121584	14505	72716	46095	45315	33009	33391	24827	29133	22649	28628	49497	48283	106599	59011	61497	25685	69851	13421	49395	35284	22840	103180	61258	67287	10861	61795	52331	48207	87728	12666	124132	30481	45261	18920	8813
hsa-mir-1825	0	0	0	0	0	0	0	0	0	0	0	0	0	0	0	0	0	0	0	0	0	0	0	0	0	0	0	0	0	0	0	0	0	0	0	0	0	0	0	0	0	0	0	0	0	4	0	0	0
hsa-mir-1827	0	0	0	0	0	0	0	0	0	0	0	0	0	0	0	0	0	0	0	0	0	0	0	0	0	0	0	0	0	0	0	0	0	0	0	0	0	0	0	0	0	0	0	0	0	0	0	0	0
hsa-mir-183	21717	18759	252869	7161	20793	26596	12467	12168	17611	20294	3865	14506	7706	38621	4769	22555	15031	9928	10169	13251	11681	7243	16186	12446	22547	14879	51024	10378	13942	6542	14965	4438	11697	26136	5791	40688	13669	22651	2924	20855	9431	17668	24955	4627	45252	7738	11372	4245	1895
hsa-mir-184	0	13	3	13	2	0	4	1	2	1	4	0	0	38	0	2	566	3	15	3	13	2	2	17	6	0	25	7	16	79	0	6	7	2	15	5	8	1	5	4	1	18	2	56	0	21	11	3	8
hsa-mir-185	215	558	662	424	360	228	332	176	172	131	426	206	134	277	216	331	215	355	260	211	489	322	222	503	195	291	461	492	520	224	251	297	672	476	238	770	413	381	373	654	103	512	281	288	283	668	261	177	229
hsa-mir-186	592	1456	3208	1228	783	712	851	757	502	861	956	1071	719	617	594	656	482	1191	962	831	869	631	1539	1120	1215	390	985	1250	1070	870	986	809	2103	1673	1582	1360	935	602	1264	1922	704	1565	606	1349	977	1278	723	879	790
hsa-mir-187	1	0	16	46	2	2	12	0	5	0	22	3	1	16	10	5	18	5	37	102	151	3	4	9	8	0	19	2	24	31	1	5	4	16	0	4	0	51	41	0	4	5	0	360	2	4	3	9	22
hsa-mir-188	10	6	52	41	22	21	7	6	19	5	9	17	1	6	8	9	18	29	7	8	26	6	50	14	35	7	17	26	29	14	14	22	24	57	7	45	8	17	9	15	5	66	23	25	11	11	12	19	8
hsa-mir-18a	123	296	570	105	619	271	101	50	188	139	111	280	34	54	79	55	94	261	101	25	396	34	187	62	502	110	140	282	217	146	146	182	184	910	52	175	80	149	116	294	25	131	88	331	199	160	110	160	66
hsa-mir-18b	1	0	6	2	2	10	0	5	0	0	2	1	0	0	3	2	2	3	3	1	8	0	18	2	0	0	1	19	2	0	1	1	2	10	0	5	0	5	6	7	3	2	0	30	0	14	2	1	5
hsa-mir-1908	0	0	0	0	0	0	0	0	0	0	0	0	0	0	0	0	0	0	0	0	0	0	0	0	0	0	1	0	0	0	0	0	0	0	0	0	0	0	0	1	0	0	0	2	0	0	0	0	0
hsa-mir-1909	2	0	0	0	0	4	0	0	0	0	0	0	0	0	0	0	0	1	0	0	0	0	2	0	0	0	0	0	0	0	0	0	2	0	0	0	0	0	0	2	0	0	0	0	1	0	1	0	0
hsa-mir-190a	23	9	55	45	13	7	8	28	47	47	18	39	32	17	15	17	13	44	15	28	21	27	16	33	5	11	13	52	88	33	88	45	49	12	65	89	28	3	38	47	24	9	31	2	90	155	18	7	7
hsa-mir-190b	1	0	3	1	0	1	0	2	0	0	0	1	1	0	0	1	1	1	1	0	1	0	2	1	1	0	0	2	3	0	1	0	2	3	3	2	1	13	0	1	0	1	1	2	0	0	0	0	2
hsa-mir-191	1987	2557	4274	2102	1347	2140	2271	971	1487	2196	1147	1968	782	1262	1983	4716	3825	3942	3501	935	3151	2681	4618	1143	3323	3156	4136	2478	3022	1368	2258	2298	1966	3639	2133	2316	1439	3082	2056	2665	1003	4026	2318	5336	1906	3138	1335	2896	1563
hsa-mir-1910	0	3	0	1	0	1	0	0	0	0	0	0	0	0	0	0	0	0	4	0	0	0	0	0	0	0	0	0	0	0	0	0	0	2	0	0	1	0	0	0	0	0	0	1	0	0	0	0	0
hsa-mir-1911	0	0	0	31	0	2	75	0	0	121	0	0	1	1	0	0	75	0	0	0	49	0	0	53	14	0	14	1	4	32	0	0	1	3	0	0	0	0	42	0	1	0	0	0	1	166	0	12	0
hsa-mir-1912	0	0	0	0	0	0	0	0	0	0	0	0	0	0	0	0	0	0	0	0	0	0	0	0	0	0	0	0	0	0	0	0	0	0	0	0	0	0	0	0	0	0	0	0	0	1	0	1	0
hsa-mir-1913	0	0	1	0	1	0	0	0	0	0	0	0	0	0	0	0	0	0	0	0	2	0	0	0	0	0	0	0	0	0	0	0	0	0	0	1	0	0	0	0	0	0	0	0	0	0	0	0	0
hsa-mir-1914	0	2	0	0	0	0	1	0	0	1	0	0	0	0	0	0	0	1	0	0	4	0	1	0	0	0	0	1	1	0	1	0	0	2	0	1	0	0	0	1	0	0	1	0	2	0	0	0	0
hsa-mir-1915	0	0	0	0	0	0	0	1	0	0	0	0	0	0	0	0	0	0	1	0	0	0	1	0	0	0	0	0	0	0	1	0	0	1	0	0	0	0	0	0	0	0	0	0	0	0	0	0	0
hsa-mir-192	99060	209291	179793	180458	64154	80322	162600	32501	322075	195896	88489	165554	47238	12359	158455	140745	74853	147124	1975	1348	91522	390720	162886	36721	148591	143096	44743	99753	143011	151577	199232	200074	163824	109468	160619	391146	70367	123881	95380	284986	50240	83100	208093	90436	305757	340991	53664	50597	27219
hsa-mir-193a	486	660	748	820	164	768	926	398	217	410	451	184	380	863	352	676	684	432	316	1284	747	1079	2491	1390	554	394	1660	854	499	630	197	350	728	882	302	1882	247	985	379	1017	204	856	188	1009	242	1057	383	744	583
hsa-mir-193b	81	85	218	275	265	193	551	149	203	88	121	31	167	404	66	77	64	170	117	366	238	108	184	421	129	76	282	156	176	149	46	95	183	376	140	206	167	139	78	260	114	225	122	80	45	93	158	199	382
hsa-mir-194-1	15121	43432	38112	22704	14000	22570	55260	7983	125259	50698	20788	35892	11733	5214	33860	63388	30673	33061	568	347	16717	112078	32434	10198	15986	27955	8524	24324	37456	28044	48052	39472	47319	15783	42152	75784	29638	27431	37346	102280	8787	21515	29999	19009	58781	84852	15207	14923	8765
hsa-mir-194-2	19929	53979	43384	26889	16632	26103	62881	10490	131423	60017	23935	44213	14340	5970	36382	68632	33904	39823	683	382	20640	115485	39014	10961	23275	32128	9920	30679	44046	37636	60472	46824	57475	19263	50347	83674	33243	31607	42466	114488	11014	24708	33856	22646	72861	90062	18029	16856	10191
hsa-mir-195	27	27	994	452	42	48	96	110	54	71	353	39	102	115	19	113	6	255	28	296	123	58	75	467	62	12	64	151	97	178	76	172	832	445	83	138	232	94	131	132	74	41	92	41	37	94	185	71	185
hsa-mir-196a-1	474	1219	1417	735	818	753	485	1	1588	293	290	557	2	33	135	143	536	297	803	21	564	204	158	264	315	166	239	315	846	372	2	880	1103	914	669	589	531	1219	664	1259	0	461	945	716	544	806	171	223	394
hsa-mir-196a-2	652	1322	1604	871	959	888	508	2	1683	362	354	740	2	43	148	154	653	325	954	25	685	234	180	298	436	171	249	386	1081	439	3	1157	1267	990	730	596	643	1495	745	1387	0	501	1015	949	651	878	186	258	426
hsa-mir-196b	1719	2650	8999	2304	1284	3155	1862	3	1568	866	624	146	8	1021	953	1540	1298	1728	2328	163	613	2160	11145	345	7204	734	588	668	829	700	2236	4389	1476	3561	3618	376	530	4851	635	2561	6	1962	2501	2374	2617	1707	895	111	187
hsa-mir-197	724	1312	2706	1517	759	1323	1227	385	511	663	578	738	406	507	759	564	390	1583	965	835	1805	712	838	1048	992	630	2157	1139	1309	696	695	991	1328	2385	940	1624	648	1018	903	1194	370	767	491	1604	932	1232	621	853	586
hsa-mir-1972-1	0	0	0	0	0	0	0	0	0	0	0	0	0	0	0	0	0	0	0	0	0	0	0	0	0	0	0	0	0	0	0	0	0	0	0	0	0	0	0	0	0	0	0	0	0	0	0	0	0
hsa-mir-1972-2	0	0	0	0	0	0	0	0	0	0	0	0	0	0	0	0	0	0	0	0	0	0	0	0	0	0	0	0	0	0	0	0	0	0	0	0	0	0	0	0	0	0	0	0	0	0	0	0	0
hsa-mir-1973	0	0	0	0	0	0	0	0	0	0	0	0	0	0	0	0	0	0	0	0	0	0	0	0	0	0	0	0	0	0	0	0	0	0	0	0	0	0	0	0	0	0	0	0	0	0	0	0	0
hsa-mir-1976	30	13	47	40	16	43	37	15	26	37	22	22	20	21	12	19	23	55	3	17	14	36	71	25	16	11	42	62	34	17	26	28	57	27	45	26	36	31	27	40	12	30	17	21	25	50	22	30	26
hsa-mir-198	0	0	0	0	0	0	0	0	0	0	0	0	0	0	0	0	0	3	0	0	0	0	0	0	0	0	0	0	0	0	0	0	0	0	0	0	0	0	0	0	0	0	0	0	0	0	0	1	0
hsa-mir-199a-1	719	2102	5575	5461	1384	1838	5829	1424	571	957	8454	707	1229	4855	547	2320	503	4118	1093	2149	2694	896	1124	4936	1086	564	3620	1855	6359	2577	999	2792	7112	6706	1591	2414	5492	1643	2205	1992	748	6939	1156	821	1713	1026	3943	5409	6765
hsa-mir-199a-2	1158	3129	10016	9728	2324	3025	8442	2298	989	1616	14270	1206	1855	7748	910	3853	823	6512	1772	3683	4392	1420	2038	8620	1898	824	5887	3075	11257	4280	1690	4655	11639	11764	2665	4333	8918	2536	3567	3354	1228	10617	1935	1351	3020	1684	6350	8086	10131
hsa-mir-199b	1479	3604	14270	13874	3066	3771	8574	2973	1347	2130	18337	1646	2474	9564	1258	4932	882	8238	2126	4838	5220	1780	2728	11635	2499	822	7129	4135	15766	5759	2383	6211	15301	16248	3396	5752	11443	3287	4677	4459	1752	11728	2696	1741	3988	2394	8228	9768	11555
hsa-mir-19a	319	287	1093	151	607	199	118	111	195	223	129	346	80	100	75	64	126	544	123	78	208	69	200	135	717	223	181	434	340	243	550	169	268	453	187	221	114	217	194	477	86	179	185	297	561	245	129	222	97
hsa-mir-19b-1	429	357	2181	403	1195	721	359	318	574	502	233	474	232	297	161	186	289	950	236	212	412	169	464	383	1059	331	442	855	693	397	897	352	670	725	293	317	302	515	515	1059	276	427	387	488	835	434	297	358	289
hsa-mir-19b-2	350	317	2144	399	1053	645	328	335	524	457	223	434	209	265	122	156	266	867	180	203	317	153	394	316	969	330	357	751	610	365	838	326	553	633	295	241	263	476	444	846	259	387	331	467	755	423	254	329	258
hsa-mir-200a	6784	10022	16091	6633	5535	9604	9910	7997	5598	14109	2359	5051	7848	4280	5846	5637	34513	8511	716	1998	5126	11810	9362	3546	104	4219	14804	7869	8955	5281	11468	8463	15091	4081	28153	11690	8029	7095	18103	14940	8923	15744	10099	3164	15704	6955	5029	3745	13100
hsa-mir-200b	5370	12411	23005	14225	6124	9075	12519	8844	8278	9793	2837	5031	10494	3782	5286	7554	30814	8022	830	2533	4475	9196	10686	4756	119	3818	12145	5900	13117	4640	18779	10212	13870	3794	24948	11924	8105	6821	17652	15776	9122	11911	10525	3551	18577	9098	5320	2639	7772
hsa-mir-200c	35120	64887	81001	54030	33500	41904	71833	46316	65525	30733	10480	37851	52381	46101	30574	61200	31139	34505	57576	34754	37825	76363	56988	54646	20152	56100	68158	47717	41093	47475	62474	42687	45094	33404	38515	99963	28679	29393	96941	113030	43686	45693	68463	48768	121478	125099	33672	19213	29834
hsa-mir-202	1	0	11	18	1	0	0	18	0	8	1	0	4	5	0	2	0	1	0	13	0	0	2	5	1	0	1	5	0	12	2	0	128	0	0	0	9	2	1	0	11	1	0	3	0	1	3	0	0
hsa-mir-203a	84169	19987	141284	42391	36799	6676	41131	26268	1349	46745	5186	21942	40608	35606	34020	38157	41338	32830	40214	1281449	22425	109944	244285	913359	9864	51541	64521	15459	249854	12134	42437	43263	21541	156803	60287	31897	15073	1877	12904	127429	19241	6310	56931	1085	164169	55896	32623	16157	23949
hsa-mir-203b	1022	194	411	548	457	52	995	241	0	350	56	181	353	629	54	299	192	568	1211	422	348	687	3391	381	123	560	1042	293	703	352	433	216	338	1104	1623	491	133	21	163	1395	226	235	548	21	2245	318	378	206	275
hsa-mir-204	2	1	82	60	4	0	7	151	1	5	13	0	206	7	0	1	3	4	6	12	8	1	2	47	2	0	549	20	1	5	1	0	34	1	11	3	17	29	4	2	362	13	1	2	0	5	4	11	34
hsa-mir-205	83	8	3062	125	136	3508	22	73	32	147	35	1244	46	593	1893	97	4	464	6	33750	11	23	3199	31005	38	0	60	22	12151	59	24	1204	497	11032	72	35	15	2	10	27	45	20	24	1	213	35	175	128	131
hsa-mir-2052	0	0	0	0	0	0	0	0	0	0	0	0	0	0	0	0	0	0	0	0	0	0	0	0	0	0	0	0	0	0	0	0	0	0	0	0	0	0	0	0	0	0	0	0	0	0	0	0	0
hsa-mir-2053	0	0	0	0	0	0	0	0	0	0	0	0	0	0	0	0	0	0	0	0	0	0	0	0	0	0	0	0	0	0	0	0	0	0	0	0	0	0	0	0	0	0	0	0	0	0	0	0	0
hsa-mir-2054	0	0	0	0	0	0	0	0	0	0	0	0	0	0	0	0	0	0	0	0	0	0	0	0	0	0	0	0	0	0	0	0	0	0	0	0	0	0	0	0	0	0	0	0	0	0	0	0	0
hsa-mir-206	0	8	21	14	3	9	0	6	14	0	1	1	2	1	24	1	0	4	0	29	17	187	2	25	14	0	5	18	0	5	4	29	3	18	130	8	9	0	7	52	3	0	0	1	0	5	2	3	0
hsa-mir-208a	0	0	0	0	0	0	0	0	0	0	0	0	0	0	0	0	0	0	0	0	0	0	0	0	0	0	0	0	0	0	0	0	0	0	0	0	0	0	0	0	0	0	0	0	0	0	0	0	0
hsa-mir-208b	0	0	0	1	0	0	0	0	0	0	0	0	0	0	0	0	0	0	0	0	0	0	1	0	0	0	0	0	0	0	0	0	0	0	0	0	0	0	0	0	0	0	0	0	0	0	0	0	0
hsa-mir-20a	2430	4579	11262	1308	9225	5709	3063	822	5538	1910	1717	1761	678	1797	1471	1529	2650	4017	2221	1137	2420	1049	2156	2221	3038	3404	2389	3934	2945	1628	3748	2471	3181	3677	1381	2877	1618	3857	3868	6489	490	2687	1824	3088	4083	2712	1548	2813	1800
hsa-mir-20b	31	96	70	13	14	555	10	281	18	9	34	4	93	18	60	75	56	83	10	22	222	22	623	44	66	7	58	483	11	25	12	16	31	34	117	139	9	45	141	52	216	24	13	1225	12	811	17	14	129
hsa-mir-21	596928	608653	1348444	1121011	1114263	858229	2515197	377547	615899	1155507	2892558	737405	476244	2187252	479286	1489702	703768	2292316	463627	346027	1122527	950282	803594	867486	641156	554684	1128168	1955822	1701480	770766	1261502	721657	2264708	1008599	1366810	1764150	1549475	903040	1467715	1817644	292517	1040333	1026648	604135	820400	1693550	1447985	1273443	2226490
hsa-mir-210	534	846	834	324	2131	598	6765	328	516	1058	87	489	403	166	1212	353	1106	2020	1679	1139	1106	1349	588	949	683	2393	2444	290	432	399	2214	793	421	1059	698	1005	249	3250	2727	1091	690	1047	2812	1307	2554	924	279	532	2274
hsa-mir-211	0	0	0	0	0	0	0	0	0	0	0	1	0	0	0	0	0	0	1	1	0	1	0	0	0	1	2	0	0	1	0	0	0	0	0	1	0	0	0	1	0	0	0	0	0	0	0	0	0
hsa-mir-2110	2	35	8	11	18	9	31	3	8	4	9	6	5	24	14	20	6	10	32	10	27	20	17	9	13	35	14	2	33	6	11	28	31	14	13	12	22	20	20	23	3	5	5	17	11	12	18	9	9
hsa-mir-2113	0	0	0	0	0	0	0	0	0	0	0	0	0	0	0	0	0	0	14	0	0	0	0	0	0	0	0	0	0	1	0	0	0	0	0	0	0	0	0	0	0	0	0	0	0	0	0	1	0
hsa-mir-2114	0	0	0	3	0	4	1	2	2	1	0	0	0	0	0	0	0	2	0	2	4	0	1	0	0	0	1	3	0	1	0	1	1	1	11	0	4	2	0	2	0	2	3	0	0	1	0	0	0
hsa-mir-2115	0	2	2	2	1	0	2	0	0	2	2	0	0	1	1	1	0	0	0	0	3	0	3	1	1	0	15	10	0	1	4	0	1	9	0	3	0	1	1	4	0	0	0	1	0	6	0	1	2
hsa-mir-2116	3	6	1	3	1	0	4	1	1	3	2	2	1	0	2	2	0	0	5	2	2	7	0	5	0	1	6	1	2	1	1	1	1	5	5	5	0	1	0	5	1	1	0	2	5	7	0	2	1
hsa-mir-2117	0	0	0	0	0	0	0	0	0	0	0	0	0	0	0	0	0	0	0	0	0	0	0	0	0	0	0	0	0	0	0	0	0	0	0	0	0	0	0	0	0	1	0	0	0	0	0	0	0
hsa-mir-212	6	3	49	49	10	28	6	11	11	6	31	15	7	19	17	11	0	35	33	15	24	12	39	44	12	5	45	111	18	17	4	16	51	69	7	57	17	112	8	29	6	29	4	25	13	46	12	20	20
hsa-mir-214	19	44	154	224	42	55	138	24	8	15	173	20	17	121	16	49	12	144	29	29	78	10	30	88	41	17	130	66	157	72	23	80	175	358	38	44	150	25	56	34	16	169	31	41	39	20	118	122	195
hsa-mir-215	361	3836	24503	15233	2043	2229	602	235	137951	8030	6184	29560	233	124	17132	42250	13665	2469	41	56	2966	44131	290	2099	7404	9418	115	6785	8950	7396	883	1974	1640	3073	1327	30963	4014	883	6747	10453	547	718	1774	5317	8242	47969	922	6553	196
hsa-mir-216a	1	0	5070	20	3	4	3	3	0	3	18	0	3	2	0	1	0	8	1	7	3	0	0	14	1	0	2	2	1	0	1	6	8	5	2	0	12	5	8	2	0	2	1	4	1	2	5	7	4
hsa-mir-216b	0	0	4764	7	0	0	0	0	1	2	0	0	1	0	0	0	0	0	0	1	4	0	0	4	0	0	0	2	0	1	0	0	1	0	0	0	0	1	0	0	0	0	1	8	0	0	1	3	0
hsa-mir-217	101	25	227326	541	87	133	195	151	11	99	758	4	72	101	3	68	6	500	51	59	161	50	35	370	40	7	214	137	126	137	22	98	302	91	158	24	390	222	202	32	54	391	58	210	160	45	181	842	194
hsa-mir-218-1	15	4	115	248	15	47	52	36	8	9	120	10	55	49	6	8	15	36	6	80	40	13	6	159	40	0	105	43	67	35	8	14	204	37	24	48	67	39	21	15	27	29	23	25	16	13	39	56	78
hsa-mir-218-2	10	12	92	238	21	35	62	47	3	3	115	11	55	57	5	8	8	46	6	81	18	5	10	162	37	2	106	38	45	41	4	21	215	44	20	36	56	37	16	15	30	20	16	35	23	15	57	41	85
hsa-mir-219a-1	13	19	28	29	15	25	8	10	5	18	3	14	2	32	11	19	21	12	9	16	23	31	14	27	14	34	22	25	15	18	26	7	30	26	13	33	10	11	8	54	3	14	14	32	23	27	11	26	12
hsa-mir-219a-2	0	0	0	1	0	0	0	2	1	1	0	1	0	0	0	0	0	0	0	1	0	0	1	0	0	0	0	0	0	0	0	1	1	2	0	0	0	3	1	1	0	0	0	0	2	0	0	0	1
hsa-mir-219b	1	4	4	4	5	4	5	0	2	4	1	0	1	1	1	3	2	3	7	0	2	2	2	3	0	4	1	2	1	4	2	1	1	5	1	11	0	1	1	3	0	2	1	6	3	3	2	0	1
hsa-mir-22	79107	75387	355313	461479	103052	95350	212018	225660	103775	143840	385432	104846	186822	239320	112091	165462	121302	239855	65625	270462	305101	263770	211573	401522	126449	35303	304134	229025	277632	257452	74530	181780	333455	297033	165768	266251	181968	118542	237190	293384	156975	247335	135894	131602	176437	321014	195933	181540	164238
hsa-mir-221	429	527	2204	2544	1444	442	1727	517	459	825	1992	788	426	2177	670	559	1168	2070	539	1388	1060	269	994	2394	768	398	1196	2511	1490	663	2171	870	4877	2173	3436	1115	1501	1077	1704	1850	297	2410	2814	188	671	2443	1315	604	1697
hsa-mir-222	194	202	535	507	382	133	385	199	128	321	287	361	120	490	209	166	439	819	187	282	484	77	234	405	348	164	308	864	459	271	800	294	1270	712	1211	305	393	351	446	548	114	624	638	69	332	441	356	273	413
hsa-mir-223	862	1663	2888	2062	1174	508	1608	339	2172	330	1392	476	718	989	149	830	971	2820	96	806	5563	475	4015	1354	1716	66	11179	12986	1255	1265	2817	1186	2894	6946	853	2977	926	388	1447	3510	151	234	342	771	1138	4905	1474	389	850
hsa-mir-224	31	40	123	56	25	36	40	28	14	26	32	59	15	32	59	30	34	59	8	247	111	281	57	366	823	10	86	81	151	745	54	75	70	270	882	74	23	14	61	68	4	46	20	965	47	42	31	278	29
hsa-mir-2276	0	1	0	0	2	2	0	0	0	1	3	0	0	0	0	1	1	0	0	0	2	0	0	0	1	0	1	1	1	0	1	0	0	3	0	0	0	1	0	0	0	1	2	0	1	0	0	0	0
hsa-mir-2277	1	3	4	4	2	4	0	1	0	5	1	8	0	1	3	3	3	5	4	1	1	0	3	2	6	1	1	4	0	3	3	3	2	4	11	1	2	4	2	2	1	1	1	11	8	4	1	4	1
hsa-mir-2278	1	0	0	0	0	0	0	0	0	0	0	0	0	0	0	0	0	2	0	0	0	1	0	0	0	0	0	0	0	0	2	0	0	0	0	2	0	1	0	1	0	0	0	0	0	1	0	0	2
hsa-mir-2355	42	97	116	181	126	34	33	68	22	38	111	43	95	58	33	30	17	194	15	104	139	91	78	122	295	69	167	178	64	192	41	44	80	404	289	60	65	29	49	112	54	100	25	247	86	78	70	77	60
hsa-mir-2392	0	0	0	0	0	0	0	0	0	0	0	0	0	0	0	0	0	0	0	0	0	0	0	0	0	0	0	0	0	0	0	0	0	0	0	0	0	0	0	0	0	0	0	0	0	0	0	0	0
hsa-mir-23a	3772	4785	15080	16209	4921	5035	9851	3093	10899	6025	9874	2317	2500	12129	3042	3841	4690	8253	3892	10420	7495	6995	11728	19912	3811	1663	15654	5637	8842	5916	5701	7565	16282	16084	6755	27673	9770	4382	5764	9441	1538	9231	5892	3081	9793	9256	6298	6612	7387
hsa-mir-23b	1725	1705	20752	9067	1949	2740	4524	2891	3583	2883	5741	837	2310	4688	1200	2750	1632	3166	751	13223	1371	2185	2850	14515	950	801	4013	2742	5104	3202	1861	2544	17495	4183	5189	6551	5744	4317	3232	3489	1471	4953	5025	1555	1590	3280	4126	3661	3666
hsa-mir-23c	0	1	2	2	1	0	11	0	2	0	4	0	1	0	1	2	3	0	0	0	0	0	0	0	0	0	0	0	0	0	0	1	2	1	0	0	0	11	7	0	0	1	1	3	0	0	7	0	3
hsa-mir-24-1	1478	2174	11820	7394	2063	3870	4939	1375	4924	1707	3651	1351	1089	3470	1302	2132	1990	5714	1976	4942	3197	1466	6445	9184	2055	563	7429	4849	3670	2371	1507	2611	6296	9189	3464	12056	3400	3140	2446	4117	1027	4228	3672	1294	2060	4114	3043	2166	3515
hsa-mir-24-2	1391	2102	11595	7261	1870	3808	4892	1302	5162	1734	3598	1461	1057	3701	1319	2080	1966	5737	2074	4932	3287	1413	6408	9207	2120	559	7682	4877	3724	2396	1541	2601	6044	9209	3384	12183	3421	3096	2427	3976	967	4291	3607	1275	2240	3937	2996	2154	3588
hsa-mir-2467	1	0	0	0	0	0	0	0	0	0	0	0	0	0	0	0	0	1	0	0	0	0	0	0	0	0	0	0	0	0	0	0	0	0	0	0	0	0	0	0	0	0	1	0	0	0	0	0	0
hsa-mir-25	33155	36464	203020	200816	37094	44631	13929	15621	16936	18526	29827	29118	20095	20993	33083	31187	9795	92881	27169	23893	69238	18166	35018	28615	43396	30476	52196	74015	113198	39469	31607	33990	72385	74356	21650	58685	37951	36350	76003	29030	10936	4199	43586	50227	27179	87184	26215	43301	24274
hsa-mir-2681	0	0	0	0	0	0	0	0	0	0	0	0	0	0	0	0	0	0	0	0	0	0	0	2	0	0	0	0	0	0	0	0	1	0	0	0	0	0	0	0	0	0	0	0	0	0	1	0	0
hsa-mir-2682	0	0	0	0	0	0	0	0	0	0	0	0	0	0	0	0	0	0	0	0	0	0	0	0	0	0	0	0	0	0	0	0	0	0	0	0	0	2	0	0	0	0	0	0	0	0	0	0	0
hsa-mir-26a-1	1195	2004	11424	10378	1531	3799	5013	3868	2036	1626	5846	1122	3856	4267	617	3322	2162	6696	1635	5261	2527	1956	3017	7719	1409	845	3409	4345	5462	2578	2042	3113	15243	4916	2658	4119	5297	3855	9557	6300	4160	3274	3215	3022	1500	4965	4573	2747	6791
hsa-mir-26a-2	1211	1994	11527	10564	1588	3793	5061	3983	2095	1656	5800	1126	3988	4109	619	3361	2238	6633	1656	5388	2451	2022	2986	7726	1456	848	3392	4167	5601	2579	2176	3080	15156	4983	2561	4307	5364	3895	9775	6162	4011	3351	3113	3089	1477	4979	4657	2712	6713
hsa-mir-26b	1005	1542	7247	5789	1948	2258	2479	3506	2216	2217	2002	1804	3125	1486	535	1564	1908	6256	1665	3003	2395	1543	2986	3538	2410	535	2934	3075	2839	2778	2050	2105	5975	4478	3443	2724	2568	2141	3386	3552	5744	2103	2886	2982	1575	3263	2218	1212	2353
hsa-mir-27a	1986	2132	10706	10147	4320	4318	6081	1975	5738	4054	6466	1584	1519	8616	1629	3430	3277	7447	2230	6592	5513	4109	7067	11560	2714	757	10510	5015	7521	4247	3477	5023	10373	13427	4185	14009	6168	2809	3880	6022	1891	4929	4475	2017	4261	5402	5348	2957	5903
hsa-mir-27b	3152	2428	53150	18723	4991	6056	7306	3901	4301	4998	8463	1332	2874	6687	2213	5036	2319	7512	1255	19976	2315	2518	4653	24228	1851	1038	6676	6453	11824	5506	3288	4185	23936	11554	8187	9371	7740	6459	5236	6047	3540	6529	13054	3073	2236	4994	7293	4327	6591
hsa-mir-28	7063	4822	32040	51548	13528	6364	21401	16029	6309	11022	22281	10852	19608	15162	5791	13678	3478	22129	2258	47416	15141	15118	10469	27264	12337	9573	14801	41755	16297	26454	34896	13309	39999	23623	26199	18786	20784	8250	23990	9020	10969	9332	20343	14056	14285	15098	16738	18332	27735
hsa-mir-2861	0	0	0	0	0	1	0	0	0	0	0	0	0	0	0	0	0	0	0	0	0	0	0	0	0	0	0	0	0	0	0	0	0	0	0	0	0	0	0	0	0	0	0	0	0	0	0	0	1
hsa-mir-2909	0	0	0	0	0	0	0	0	0	0	0	0	0	0	0	0	0	0	0	0	0	0	0	0	0	0	0	0	0	0	0	0	0	0	0	0	0	0	0	0	0	0	0	0	0	0	0	0	0
hsa-mir-296	1	0	9	7	2	8	2	4	1	2	2	2	1	0	0	1	1	8	49	11	4	52	4	12	89	0	6	6	4	31	3	3	8	16	2	3	5	4	0	5	2	8	0	99	3	2	1	4	11
hsa-mir-297	0	0	0	0	0	0	0	0	0	0	0	0	0	0	0	0	0	0	0	0	0	0	0	0	0	0	0	0	0	0	0	0	0	0	0	0	0	0	0	0	0	0	0	0	0	0	0	0	0
hsa-mir-298	0	0	0	0	0	0	0	0	0	0	0	0	0	0	0	0	0	0	1	0	0	0	0	0	0	0	0	0	0	0	0	0	0	0	0	0	0	0	0	0	0	0	0	0	0	0	0	0	0
hsa-mir-299	8	8	38	51	4	7	9	12	2	2	21	3	5	9	5	4	1	17	0	21	11	1	7	33	5	2	43	16	21	15	7	6	24	37	7	10	13	5	16	5	8	25	1	5	7	4	6	10	8
hsa-mir-29a	17044	11351	55390	84618	34658	17587	41519	17955	11712	17848	50145	15015	23327	42444	9851	41117	17518	29638	4037	36694	10624	9723	16449	46108	11742	12757	19118	37370	43507	20029	19575	19207	83941	31104	18987	39544	45641	15024	13559	49373	16415	19114	31694	6505	15455	39457	43035	7962	35855
hsa-mir-29b-1	1340	1147	2396	3000	1543	732	2646	1604	746	1413	1712	1630	1425	1289	505	1652	1743	2040	246	1084	785	525	1379	1163	828	845	559	2603	1199	1226	2162	815	4038	1060	1849	1559	2010	1259	1310	2461	1956	973	1632	474	1718	1175	2096	460	1693
hsa-mir-29b-2	1343	1230	2522	2978	1484	815	2553	1818	794	1501	1768	1658	1651	1373	536	1836	1835	2220	292	1206	869	614	1435	1433	894	801	601	2731	1273	1312	2221	886	4385	1060	2049	1611	2310	1403	1482	2557	2223	1056	1652	522	1786	1148	2216	474	1844
hsa-mir-29c	2119	1151	15517	29898	5447	4294	5267	16015	3139	6119	14900	3133	21245	7327	1546	7238	3046	10200	1279	13927	2181	4869	4420	13336	2742	640	2473	10577	9641	6785	3810	6581	36517	2590	5562	4728	16764	10814	9646	10883	17680	3512	6138	1397	2569	8430	13898	1624	16440
hsa-mir-300	0	0	0	0	0	0	0	0	0	0	0	0	0	0	0	0	0	0	0	0	0	0	0	0	0	0	0	0	0	0	0	0	0	0	0	0	0	0	0	0	0	0	0	0	0	0	0	0	0
hsa-mir-301a	23	34	168	30	40	84	74	22	33	75	26	77	13	16	17	24	34	90	28	10	68	9	137	11	60	15	23	70	20	46	36	29	40	114	50	28	24	40	26	31	19	34	20	105	43	25	23	43	21
hsa-mir-301b	6	2	21	6	5	11	5	1	12	8	1	13	1	1	2	2	3	3	4	0	12	5	28	2	9	3	12	9	3	6	9	2	4	22	7	9	3	4	3	5	2	11	5	3	6	2	3	4	2
hsa-mir-302a	0	0	0	0	0	0	0	0	0	0	0	0	0	0	0	0	0	0	0	0	0	0	0	0	0	0	0	0	0	1	0	0	0	0	0	4	0	0	0	0	0	0	0	2	0	0	0	2	0
hsa-mir-302b	0	0	0	1	0	0	0	0	0	0	0	0	0	0	0	0	0	0	0	0	0	0	0	0	0	0	0	0	0	0	0	0	0	0	0	7	0	0	0	0	0	1	0	1	0	0	0	0	0
hsa-mir-302c	0	0	0	0	0	0	0	0	0	0	0	0	0	0	0	0	0	0	0	0	0	0	0	0	0	0	0	0	0	0	0	0	0	0	0	1	0	0	0	0	0	0	0	0	0	0	0	0	0
hsa-mir-302d	0	0	0	0	0	1	0	0	0	0	0	0	0	1	0	0	0	0	0	0	0	0	0	0	0	0	0	0	0	0	0	0	0	0	0	0	0	0	0	0	0	0	0	1	0	0	0	0	0
hsa-mir-302e	0	0	0	0	0	0	0	0	0	0	0	0	0	0	0	0	0	0	0	0	0	0	0	0	0	0	0	0	0	0	0	0	0	0	0	0	0	0	0	0	0	0	0	0	0	0	0	0	0
hsa-mir-302f	0	0	0	0	0	0	0	0	0	0	0	0	0	0	0	0	0	0	0	0	0	0	0	0	0	0	0	0	0	0	0	0	0	0	0	0	0	0	0	0	0	0	0	0	0	0	0	0	0
hsa-mir-3064	1	0	4	3	2	1	1	2	0	5	1	0	1	2	1	1	2	2	0	0	2	1	4	1	2	0	2	1	0	1	1	0	4	3	0	1	1	1	5	1	1	1	1	3	0	0	1	0	1
hsa-mir-3065	52	111	1338	123	21	40	135	505	5	105	80	40	286	29	28	55	195	38	563	248	121	132	211	206	85	45	62	208	80	142	187	91	377	82	971	29	148	400	158	598	282	535	572	129	539	150	171	228	220
hsa-mir-3074	17	7	39	13	8	45	6	2	9	9	7	8	14	5	11	25	4	49	47	2	16	13	44	10	56	11	19	10	11	11	10	45	17	34	9	38	13	10	4	19	9	15	7	13	31	3	6	22	7
hsa-mir-30a	22770	8494	83732	121324	20343	20799	41852	127014	8640	44040	70826	12119	107254	53521	6958	28040	7178	242630	6230	120555	62470	35376	15321	116911	21487	7655	45760	217385	52483	119693	16594	56397	287731	51036	76096	155162	99644	15457	131925	61035	102060	118910	87275	63110	14908	85926	74257	64622	118837
hsa-mir-30b	585	536	4384	4164	1868	1760	2302	2964	4774	2298	1463	1924	2258	1461	820	3024	721	6386	785	1879	1464	937	2448	1893	1178	612	1118	3445	3345	2160	3343	3184	5410	2150	1564	1190	2267	2224	1292	2444	2364	1015	1665	1842	1201	2473	2607	1393	2248
hsa-mir-30c-1	625	865	3387	1622	682	913	1460	2708	695	1170	1054	805	2042	781	391	865	583	3476	1060	1303	1674	953	628	1343	1033	549	897	3074	1311	2022	1340	1300	3859	1192	1721	1242	1456	1046	2529	1583	3045	1197	882	1883	1007	1056	1404	1631	1663
hsa-mir-30c-2	666	898	3458	1915	748	948	1530	2682	751	1266	1251	753	2111	894	367	955	569	3812	1080	1602	1826	1047	678	1780	998	512	1026	3329	1432	2279	1418	1388	4479	1324	1689	1688	1564	1076	2871	1577	2909	1232	1010	2114	1013	1297	1567	1721	1814
hsa-mir-30d	15157	13995	53556	20713	15860	26055	30008	32431	165740	32262	18388	21114	23286	18907	15052	41269	14783	50809	11305	27810	12358	28415	47499	34941	12698	10816	17532	30191	22391	20482	50013	24299	45555	19531	28749	31891	26770	34563	18026	37977	18903	24900	23816	19261	22922	38259	17848	20683	17646
hsa-mir-30e	18321	18424	89518	39359	14520	24808	21668	59586	22824	24461	25890	17101	39807	18152	8700	15358	9986	50053	31580	49721	17384	32573	25228	36945	24474	11544	28457	35760	28049	36085	29745	21894	53632	27087	43441	26786	23650	20030	35495	36256	60680	23796	20930	22504	29161	29530	22663	27903	25218
hsa-mir-31	45	55	486	140	59	267	176	264	169	105	42	54	92	113	208	100	6	308	12	206	27	206	87	71	24	74	51	174	372	82	439	131	204	226	94	2	32	433	61	3	144	134	518	157	199	209	28	54	123
hsa-mir-3115	1	1	2	0	0	0	0	0	0	0	0	0	1	0	0	0	0	1	0	0	0	0	0	0	0	0	1	0	0	0	0	0	0	0	0	1	0	1	0	0	0	0	0	0	1	0	0	0	0
hsa-mir-3116-1	0	0	0	0	1	0	0	0	0	0	0	0	0	0	0	0	0	0	0	0	0	0	0	0	0	0	0	0	0	0	0	1	0	0	2	0	0	0	1	0	0	0	0	0	0	0	0	0	0
hsa-mir-3116-2	0	0	0	0	0	0	1	0	0	0	0	0	0	0	0	0	0	0	1	0	0	0	0	0	0	0	0	0	0	0	0	1	0	1	0	0	0	1	0	0	0	0	0	0	0	1	0	0	0
hsa-mir-3117	0	1	7	11	1	3	2	0	0	1	6	0	2	6	2	5	0	1	2	3	6	0	2	7	0	0	8	7	7	1	1	8	12	15	3	6	4	5	4	9	0	1	2	1	2	2	0	0	8
hsa-mir-3118-1	0	0	0	0	0	0	0	0	0	0	0	0	0	0	0	0	0	0	0	0	0	0	0	0	0	0	0	0	0	0	0	0	0	0	0	0	0	0	0	0	0	0	0	0	0	0	0	0	0
hsa-mir-3118-2	0	0	0	0	0	0	0	0	0	0	0	0	0	0	0	0	0	0	0	0	0	0	0	0	0	0	0	0	0	0	0	0	0	0	0	0	0	0	0	0	0	0	0	0	0	0	0	0	0
hsa-mir-3118-3	0	0	0	0	0	0	0	0	0	0	0	0	0	0	0	0	0	0	0	0	0	0	0	0	0	0	0	0	0	0	0	0	0	0	0	0	0	0	0	0	0	0	0	0	0	0	0	0	0
hsa-mir-3118-4	0	0	0	0	0	0	0	0	0	0	0	0	0	0	0	0	0	0	0	0	0	0	0	0	0	0	0	0	0	0	0	0	0	0	0	0	0	0	0	0	0	0	0	0	0	0	0	0	0
hsa-mir-3119-1	0	0	0	0	0	0	0	0	0	0	0	0	0	0	0	0	0	0	0	0	0	0	0	0	0	0	0	0	0	0	0	0	0	0	0	0	0	0	0	0	0	0	0	0	0	0	0	0	0
hsa-mir-3119-2	0	0	0	0	0	0	0	0	0	0	0	0	0	0	0	0	0	0	0	0	0	0	0	0	0	0	0	0	0	0	0	0	0	0	0	0	0	0	0	0	0	0	0	0	0	0	0	0	0
hsa-mir-3120	0	0	0	0	0	0	0	0	0	0	0	0	0	0	0	0	0	0	7	0	0	0	0	0	0	0	0	0	0	0	0	0	0	0	0	0	0	0	0	0	0	0	0	0	0	0	0	0	0
hsa-mir-3121	0	0	0	0	0	0	0	0	0	0	0	0	0	0	0	0	0	1	0	0	0	1	0	0	0	0	0	0	0	0	0	0	0	1	0	1	1	0	0	0	0	1	1	1	0	0	0	0	0
hsa-mir-3122	0	0	0	0	0	0	0	0	0	0	0	0	0	0	0	0	0	0	0	0	0	0	0	0	0	0	0	0	0	0	0	0	0	0	0	0	0	0	0	0	0	0	0	0	0	0	0	0	0
hsa-mir-3123	0	0	0	0	0	0	0	0	0	0	0	0	0	0	0	0	0	0	0	0	0	0	0	0	0	0	0	0	0	0	0	0	0	0	0	0	0	0	0	0	0	0	0	0	0	0	0	0	0
hsa-mir-3124	0	0	0	1	0	0	0	0	0	0	0	0	0	1	0	0	0	0	1	0	0	0	0	0	0	0	0	0	0	0	0	0	0	0	0	0	0	0	0	1	0	0	1	0	0	0	0	0	0
hsa-mir-3125	0	0	0	0	0	0	0	0	0	0	1	0	0	0	0	0	0	0	0	0	0	1	0	0	0	0	1	0	1	0	1	0	0	0	0	0	0	0	0	0	0	0	0	0	0	0	0	1	0
hsa-mir-3126	0	1	1	0	0	0	1	0	0	0	0	0	0	1	0	0	0	1	0	0	0	1	0	0	0	0	0	0	0	0	0	0	0	0	0	0	1	1	0	0	0	0	0	0	0	1	1	2	0
hsa-mir-3127	19	20	23	16	18	15	12	7	11	24	8	36	11	7	38	15	11	12	29	10	8	10	53	19	33	31	23	13	22	19	32	17	7	20	25	39	12	18	9	24	7	27	36	10	98	32	13	12	9
hsa-mir-3128	1	0	0	0	0	0	0	1	0	0	0	0	0	0	0	0	0	1	0	0	0	0	0	0	1	0	0	0	0	0	0	0	0	0	0	1	0	0	0	0	0	0	0	0	2	0	0	0	0
hsa-mir-3129	0	1	2	1	1	1	2	0	1	3	4	1	1	0	0	0	0	0	6	2	1	1	0	0	3	0	2	1	2	2	0	0	2	4	0	0	3	2	0	0	0	2	0	0	0	2	1	7	0
hsa-mir-3130-1	6	12	5	4	0	4	13	4	10	2	4	0	4	2	5	8	6	6	7	4	2	8	5	6	5	0	11	8	6	6	2	7	18	5	16	4	19	5	4	8	1	18	2	6	3	17	3	6	7
hsa-mir-3130-2	3	13	7	1	2	10	7	6	9	3	3	1	3	2	2	6	11	3	4	6	4	5	1	7	3	0	6	5	10	8	2	4	19	13	17	0	16	5	8	15	7	12	1	7	5	23	3	8	11
hsa-mir-3131	0	1	1	16	19	25	0	1	43	19	17	37	0	0	26	0	4	36	0	0	4	29	18	14	1	19	0	0	6	3	7	0	32	56	5	10	1	30	13	5	1	8	0	1	7	1	2	17	1
hsa-mir-3132	0	0	0	0	0	0	0	0	0	0	0	0	0	0	0	0	0	0	1	0	0	0	0	0	0	0	0	1	0	0	0	0	0	0	0	0	0	0	0	0	0	0	0	0	0	0	0	0	0
hsa-mir-3133	0	1	0	0	0	0	0	0	0	0	0	1	1	0	0	0	0	0	0	0	0	0	0	0	0	1	0	0	1	0	0	0	0	0	1	0	0	1	1	0	0	0	0	0	1	0	0	1	0
hsa-mir-3134	0	0	0	0	0	0	0	0	0	0	0	0	0	0	0	0	0	0	0	0	0	0	0	0	0	0	0	0	0	0	0	0	0	0	0	0	0	0	0	0	0	0	0	0	0	0	0	0	0
hsa-mir-3135a	0	0	0	0	0	0	0	0	0	0	0	0	0	0	0	0	0	0	0	0	0	0	0	1	0	0	0	0	0	0	0	0	0	0	0	0	0	0	0	1	0	0	0	0	0	0	0	0	0
hsa-mir-3135b	0	0	0	0	0	0	0	0	0	0	0	0	0	0	0	0	0	0	0	0	0	0	0	0	0	0	0	0	0	0	0	0	0	0	0	0	0	0	0	0	0	0	0	0	0	0	0	0	0
hsa-mir-3136	0	5	0	1	2	0	3	0	1	1	2	1	0	1	3	3	0	2	3	0	5	1	2	3	1	3	1	1	3	3	2	1	2	3	3	1	2	1	1	2	1	3	1	2	3	5	0	1	1
hsa-mir-3137	1	1	2	0	1	0	0	0	0	0	0	0	0	0	0	0	1	0	1	0	0	0	0	0	0	0	1	0	0	0	1	0	0	0	0	1	0	1	2	1	0	0	0	0	0	0	0	1	0
hsa-mir-3138	0	1	1	0	1	0	0	0	0	0	0	0	0	0	0	1	1	0	0	0	0	0	0	0	0	0	3	1	0	1	0	1	1	2	0	0	0	0	3	1	0	1	0	2	0	1	0	0	0
hsa-mir-3139	0	0	3	0	0	0	1	0	0	0	0	0	0	0	0	0	0	0	0	0	0	0	1	0	0	0	0	0	0	0	0	0	0	1	0	0	0	0	0	0	0	0	0	0	0	0	0	0	0
hsa-mir-3140	2	1	2	0	0	0	1	0	2	2	0	4	1	1	1	0	0	3	0	0	2	0	1	1	0	0	0	1	1	2	0	0	0	1	0	0	1	1	0	0	0	1	0	1	0	1	1	2	1
hsa-mir-3141	0	0	0	0	0	0	0	0	0	0	0	0	0	0	0	0	0	0	0	0	0	0	0	0	0	0	0	0	0	0	0	0	0	0	0	0	0	0	0	0	0	0	0	0	0	0	0	0	0
hsa-mir-3142	0	0	0	0	0	0	0	0	0	0	0	0	0	0	0	0	0	0	0	0	0	0	0	0	0	0	0	0	0	0	0	0	0	0	0	0	0	0	0	0	0	0	0	0	0	0	0	0	0
hsa-mir-3143	1	3	0	1	0	0	0	0	0	0	0	0	0	2	0	1	0	1	0	0	1	0	2	1	0	2	1	0	1	0	0	0	0	3	1	0	0	0	0	1	0	0	1	1	0	0	0	0	0
hsa-mir-3144	0	0	4	3	0	1	1	0	1	0	0	0	0	0	0	0	1	1	1	0	3	0	2	1	0	0	0	1	1	6	1	0	5	0	0	2	1	4	0	0	0	1	0	0	0	0	0	1	0
hsa-mir-3145	2	3	0	0	0	1	1	0	0	0	0	4	0	0	0	2	1	1	0	1	3	1	1	0	1	1	0	0	0	0	2	0	2	6	1	5	0	1	1	2	0	0	1	4	1	0	0	1	0
hsa-mir-3146	1	0	0	0	0	1	1	0	0	0	1	0	0	1	0	0	0	0	0	0	0	0	0	0	0	0	1	0	0	0	0	1	0	2	0	0	0	0	0	0	0	0	0	0	0	0	0	0	0
hsa-mir-3147	0	0	0	0	0	0	0	0	0	0	0	0	0	0	0	0	0	0	0	0	0	0	0	0	0	0	0	0	1	0	0	0	0	0	0	0	0	0	0	0	0	0	0	0	0	0	0	0	0
hsa-mir-3148	0	0	0	0	0	0	0	0	0	0	0	0	0	0	0	0	0	0	0	0	0	0	0	0	0	0	1	0	0	0	0	0	0	0	1	0	0	0	0	0	0	0	0	0	0	0	0	0	0
hsa-mir-3149	0	1	0	0	1	0	0	0	0	0	0	0	0	0	0	0	0	0	0	0	0	2	0	1	0	0	0	0	0	0	1	1	0	0	0	0	0	0	0	0	0	0	0	1	0	0	2	1	0
hsa-mir-3150a	0	0	0	0	0	0	0	0	2	0	0	1	0	0	0	1	0	0	0	0	0	0	0	0	0	1	0	0	0	0	1	0	1	0	0	0	1	0	0	1	0	0	0	1	1	0	0	0	1
hsa-mir-3150b	5	19	6	9	4	0	36	0	4	6	2	41	1	25	15	0	0	5	0	6	2	14	6	10	12	30	7	9	30	8	38	5	7	4	13	1	0	33	0	4	0	0	12	0	2	2	5	0	0
hsa-mir-3151	0	0	0	0	0	0	1	0	0	0	0	0	0	0	0	0	0	0	0	0	0	0	0	0	0	0	0	0	0	0	0	0	0	0	0	0	0	1	0	0	0	0	0	0	0	0	0	0	0
hsa-mir-3152	0	0	1	0	0	0	2	0	0	0	0	0	3	1	0	1	0	0	0	1	0	0	1	0	0	0	2	0	0	0	0	0	0	0	0	0	0	0	0	0	1	0	0	0	0	0	0	0	0
hsa-mir-3153	0	0	0	0	0	0	0	0	0	0	0	0	0	0	0	0	0	0	0	0	0	0	0	0	0	0	0	0	0	0	0	0	0	0	0	0	0	0	0	0	0	0	0	0	0	1	0	0	0
hsa-mir-3154	0	0	1	0	0	0	0	0	0	0	2	0	0	0	0	0	0	0	0	0	1	0	0	0	1	0	1	0	0	0	0	0	0	0	0	0	0	0	1	0	0	1	0	0	0	0	0	1	1
hsa-mir-3155a	1	0	0	2	1	0	0	0	0	0	1	0	0	0	0	0	0	0	0	0	0	2	0	0	0	0	0	0	2	0	0	1	0	3	0	0	0	0	0	1	0	0	1	0	1	2	2	0	0
hsa-mir-3155b	0	0	0	0	0	0	0	0	0	0	0	0	0	0	0	0	0	0	0	0	0	0	0	0	0	0	0	0	0	0	0	0	0	0	0	0	0	0	0	0	0	0	0	0	0	0	0	0	0
hsa-mir-3156-1	0	0	0	0	0	0	0	0	0	0	0	0	0	0	0	0	0	0	0	0	0	0	0	0	0	0	0	0	0	0	0	0	0	0	0	0	0	0	0	0	0	0	0	0	0	0	0	0	0
hsa-mir-3156-2	0	0	0	0	0	0	0	0	0	0	0	0	0	0	0	0	0	0	0	0	0	0	0	0	0	0	0	0	0	0	0	0	0	0	0	0	0	0	0	0	0	0	0	0	0	0	0	0	0
hsa-mir-3156-3	0	0	0	0	0	0	0	0	0	0	0	0	0	0	0	0	0	0	0	0	0	0	0	0	0	0	0	0	0	0	0	0	0	0	0	0	0	0	0	0	0	0	0	0	0	0	0	0	0
hsa-mir-3157	1	0	3	4	1	0	0	1	0	1	1	2	2	0	2	1	3	0	0	3	1	1	3	0	2	1	0	2	2	2	2	6	1	6	4	5	2	1	4	3	2	0	2	3	1	0	0	1	0
hsa-mir-3158-1	0	0	4	1	1	1	0	0	1	0	0	0	0	0	1	1	0	1	2	2	1	1	1	1	1	0	8	2	2	0	0	0	1	3	0	0	3	0	3	1	0	0	0	0	0	1	0	0	0
hsa-mir-3158-2	0	0	1	1	0	0	2	0	1	0	1	0	0	0	0	1	0	1	3	1	1	0	0	3	0	1	2	2	0	0	0	1	0	3	0	3	0	0	1	1	1	1	1	0	0	1	1	0	0
hsa-mir-3159	0	0	0	0	0	0	0	0	0	0	0	0	0	0	0	0	0	0	0	0	1	1	0	0	0	0	0	0	2	0	0	0	0	0	0	0	0	0	0	2	0	0	0	0	0	0	0	0	0
hsa-mir-3160-1	0	0	0	0	0	0	0	0	0	0	0	0	0	0	0	0	0	0	0	0	0	0	0	0	0	0	0	0	0	0	0	0	1	0	0	0	0	0	0	0	0	0	0	0	0	0	0	0	0
hsa-mir-3160-2	0	0	0	0	0	0	0	0	0	0	0	0	0	0	0	0	0	0	0	0	0	0	0	0	0	0	0	0	0	0	0	0	0	0	0	0	0	0	0	0	0	0	0	0	0	0	0	0	0
hsa-mir-3161	0	3	0	0	2	0	0	1	0	0	0	0	0	0	0	2	1	0	0	0	0	0	0	0	0	0	4	0	0	0	0	0	0	0	9	0	2	0	0	0	0	0	0	0	2	2	1	0	0
hsa-mir-3162	0	0	0	0	0	0	0	0	0	0	0	0	0	0	0	0	0	0	0	0	0	0	0	0	0	0	0	0	0	1	0	0	0	1	0	0	0	0	2	0	0	0	0	0	0	0	0	0	0
hsa-mir-3163	0	0	0	0	0	0	0	0	0	0	0	0	0	0	0	0	0	0	0	1	0	1	0	0	0	0	0	0	0	0	0	1	1	0	0	0	0	0	0	0	0	0	0	0	0	0	0	0	0
hsa-mir-3164	0	0	0	0	0	0	0	0	0	0	0	0	0	0	0	0	0	0	1	0	0	0	0	0	0	0	0	0	0	0	0	0	0	2	0	0	0	0	0	0	0	0	0	1	0	0	0	0	0
hsa-mir-3165	0	0	0	0	0	0	0	0	0	0	0	0	0	0	0	0	0	0	0	0	0	0	0	0	0	0	0	0	0	1	0	0	0	1	0	0	0	0	0	0	0	0	0	0	0	0	0	0	0
hsa-mir-3166	0	0	0	0	0	0	0	0	0	0	0	0	0	0	1	0	0	0	1	1	0	0	0	0	0	0	0	0	0	0	0	0	0	0	0	0	0	0	0	0	0	0	0	0	0	0	0	0	0
hsa-mir-3167	0	0	0	0	0	0	0	0	0	0	0	0	0	0	0	0	0	0	0	0	0	0	0	0	0	0	0	0	0	0	0	0	0	0	0	0	0	0	0	0	0	0	0	0	0	0	0	0	0
hsa-mir-3168	0	0	0	0	0	0	0	0	0	0	0	0	0	0	0	0	0	0	0	0	0	0	0	0	0	0	0	0	0	0	0	0	0	0	0	0	0	0	0	0	0	0	0	0	0	0	0	0	0
hsa-mir-3169	0	0	0	0	0	0	0	0	0	0	0	0	0	0	0	0	0	0	0	0	0	0	0	0	0	0	0	0	0	0	0	0	0	0	0	0	0	0	0	0	0	0	0	0	0	0	0	0	0
hsa-mir-3170	1	1	14	1	9	0	3	7	1	8	0	1	0	2	6	3	0	5	2	1	8	1	2	1	8	5	18	5	0	2	2	3	0	23	4	3	1	2	1	3	5	6	0	6	2	5	2	5	2
hsa-mir-3171	0	0	0	0	0	0	1	0	0	0	0	0	0	0	0	0	0	0	0	0	0	0	0	0	0	0	1	0	0	3	0	0	0	0	0	0	0	0	0	0	0	0	0	3	0	0	0	0	0
hsa-mir-3173	3	2	6	5	3	2	5	1	0	3	2	6	0	1	1	1	1	2	1	0	4	2	3	0	0	4	4	3	3	3	8	0	4	5	5	2	2	2	1	6	1	0	2	5	2	2	4	3	0
hsa-mir-3174	1	5	1	0	3	2	0	0	0	0	3	0	0	0	3	1	2	3	2	0	1	0	1	0	0	0	1	0	0	0	1	1	0	4	1	1	1	0	2	4	0	0	1	1	0	1	0	0	0
hsa-mir-3175	0	0	0	0	0	0	0	0	0	0	0	0	0	0	0	0	0	0	0	0	0	0	0	0	0	0	0	0	0	0	0	0	0	0	0	0	0	0	0	0	0	0	0	0	0	0	0	0	1
hsa-mir-3176	1	2	2	0	1	0	0	0	1	0	0	1	0	1	0	0	6	1	0	1	16	0	2	1	1	3	2	3	0	1	0	0	1	5	0	5	1	0	1	1	0	2	1	2	3	0	2	0	1
hsa-mir-3177	0	7	1	0	1	0	1	0	1	0	0	0	0	0	0	0	1	1	0	0	2	0	3	0	0	0	0	0	0	0	1	0	4	0	0	4	0	2	1	4	0	0	1	1	0	1	2	0	0
hsa-mir-3178	0	0	0	2	0	0	1	0	0	0	0	0	0	0	0	0	0	0	0	0	1	0	0	0	0	0	0	0	0	0	0	0	0	0	0	0	0	0	0	0	0	0	0	0	0	0	0	0	0
hsa-mir-3179-1	0	0	0	0	0	0	0	0	0	0	0	0	0	0	0	0	0	0	0	0	0	0	0	0	0	0	0	0	0	0	0	0	0	0	0	0	0	0	0	0	0	0	0	0	0	0	0	0	0
hsa-mir-3179-2	0	0	0	0	0	0	0	0	0	0	0	0	0	0	0	0	0	0	0	0	0	0	0	0	0	0	0	0	0	0	0	0	0	0	0	0	0	0	0	0	0	0	0	0	0	0	0	0	0
hsa-mir-3179-3	0	0	0	0	0	0	0	0	0	0	0	0	0	0	0	0	0	0	0	0	0	0	0	0	0	0	0	0	0	0	0	0	0	0	0	0	0	0	0	0	0	0	0	0	0	0	0	0	0
hsa-mir-3179-4	0	0	0	0	0	0	0	0	0	0	0	0	0	0	0	0	0	0	0	0	0	0	0	0	0	0	0	0	0	0	0	0	0	0	0	0	0	0	0	0	0	0	0	0	0	0	0	0	0
hsa-mir-3180-1	0	0	0	0	0	0	0	0	0	0	0	0	0	0	0	0	0	0	0	0	0	0	0	0	0	0	0	0	0	0	0	0	0	0	0	0	0	0	0	0	0	0	0	0	0	0	0	0	0
hsa-mir-3180-2	0	0	0	0	0	0	0	0	0	0	0	0	0	0	0	0	0	0	0	0	1	0	0	0	0	0	0	0	0	0	0	0	0	0	0	0	0	0	0	0	0	0	0	0	0	0	0	0	0
hsa-mir-3180-3	0	0	0	0	0	0	0	0	0	0	0	0	0	0	0	0	0	0	0	0	0	0	0	0	0	0	0	0	0	0	0	0	0	0	0	0	0	0	0	0	0	0	0	0	0	0	0	0	0
hsa-mir-3180-4	0	0	0	0	0	0	0	0	0	0	0	0	0	0	0	0	0	0	0	0	0	0	0	0	0	0	1	0	0	0	0	0	0	0	0	0	0	0	0	0	0	0	0	0	0	0	0	0	0
hsa-mir-3180-5	0	0	0	0	0	0	0	0	0	0	0	0	0	0	0	0	0	0	0	0	0	0	0	0	0	0	0	0	0	0	0	0	0	1	0	0	0	0	0	0	0	0	0	1	0	0	0	1	0
hsa-mir-3181	0	0	0	0	0	0	0	0	0	0	0	0	0	0	0	0	0	0	0	0	0	0	0	0	0	0	0	0	0	0	0	0	0	0	0	0	0	0	0	0	0	0	0	0	0	0	0	0	0
hsa-mir-3182	0	0	0	0	0	0	0	0	0	0	0	0	0	0	0	0	0	0	0	0	0	0	0	0	0	0	0	0	0	0	0	0	0	0	0	0	0	0	0	1	0	0	0	0	0	0	0	0	0
hsa-mir-3183	1	0	1	0	0	0	0	0	0	1	0	0	0	0	1	0	0	0	0	0	0	0	0	0	0	0	0	1	0	0	0	0	0	1	0	0	1	0	0	1	0	0	0	0	1	0	0	0	0
hsa-mir-3184	0	0	0	0	0	0	0	0	0	0	0	0	0	0	0	0	0	0	0	0	0	0	0	0	0	0	0	0	0	0	0	0	0	0	0	0	0	0	0	0	0	0	0	0	0	0	0	0	0
hsa-mir-3185	0	0	0	0	0	0	0	0	0	0	0	0	0	0	0	0	0	0	0	0	0	0	0	0	0	0	0	0	0	0	0	0	0	0	0	0	0	0	0	0	0	0	0	0	0	0	0	0	0
hsa-mir-3186	0	0	0	0	0	0	0	0	0	0	0	0	0	0	0	0	0	0	0	0	0	0	0	0	0	0	0	0	0	0	0	0	0	0	0	0	0	0	0	0	0	8	3	0	0	0	0	0	0
hsa-mir-3187	0	2	3	1	1	4	1	0	0	1	1	0	0	0	0	1	0	0	2	0	8	2	8	1	4	2	5	2	2	4	1	1	1	2	0	4	3	0	0	0	0	20	0	4	2	1	1	0	2
hsa-mir-3188	1	0	0	0	0	0	0	2	0	0	0	0	0	1	0	1	0	0	0	0	0	0	3	1	0	0	0	1	1	0	0	1	0	3	0	0	0	1	0	0	0	0	0	0	0	0	0	0	0
hsa-mir-3189	1	5	0	2	2	0	1	0	0	0	0	1	0	0	2	0	0	1	0	0	2	0	6	0	2	5	0	0	0	3	0	5	2	5	1	1	2	0	1	1	0	4	2	0	1	1	0	1	0
hsa-mir-3190	0	0	0	2	0	0	0	0	0	0	0	0	0	1	0	0	0	0	0	0	3	2	0	1	0	0	0	0	1	0	1	0	1	1	0	3	0	0	0	0	0	0	0	1	0	1	0	0	0
hsa-mir-3191	1	1	1	0	0	0	0	0	1	0	1	1	0	0	0	1	3	0	1	1	0	0	0	1	1	0	0	0	1	0	0	0	1	0	0	2	2	0	0	0	0	1	0	1	0	0	0	0	0
hsa-mir-3192	3	0	2	1	0	0	0	0	0	1	0	0	1	0	0	0	0	0	2	0	2	0	0	0	0	2	0	0	1	0	1	0	1	0	0	0	0	0	0	0	0	0	0	0	0	0	1	1	1
hsa-mir-3193	1	0	1	4	0	1	1	1	0	3	0	0	0	0	1	1	0	1	1	1	2	3	4	3	0	0	4	1	0	0	2	1	0	10	2	5	3	1	2	3	1	2	3	2	0	6	0	0	0
hsa-mir-3194	1	0	2	5	3	2	2	0	2	1	0	0	2	1	0	2	0	2	2	2	9	2	0	0	2	1	0	1	3	3	1	1	3	14	3	1	0	1	2	4	2	0	2	3	0	2	1	2	1
hsa-mir-3195	0	0	0	0	0	0	0	0	0	0	0	0	0	0	0	0	0	0	0	0	0	0	0	0	0	0	0	0	0	0	0	0	0	0	0	0	0	0	0	0	0	0	0	0	0	0	0	1	0
hsa-mir-3196	0	0	0	0	0	1	0	0	1	0	0	0	0	0	0	0	1	0	0	0	0	0	0	0	0	0	0	0	0	0	0	0	0	0	0	0	0	0	0	0	0	0	0	0	0	0	0	0	0
hsa-mir-3197	0	0	0	0	0	1	0	0	0	0	0	1	0	0	0	0	0	0	0	0	1	0	0	0	0	0	0	0	0	0	0	0	0	0	0	0	0	0	0	2	0	0	0	0	0	0	0	0	0
hsa-mir-3198-1	0	0	0	0	0	0	1	0	1	0	0	0	0	0	0	0	0	0	0	0	0	0	1	0	0	0	0	0	0	0	0	0	0	1	0	0	0	0	0	0	0	0	0	0	0	0	0	0	0
hsa-mir-3198-2	1	0	0	0	0	5	0	0	0	0	0	0	0	0	0	0	0	0	0	0	0	1	0	0	0	0	0	1	0	0	0	0	0	0	0	0	0	0	0	1	0	2	0	1	0	0	0	0	0
hsa-mir-3199-1	0	0	0	1	1	0	1	0	1	1	0	0	0	1	0	0	0	0	0	2	0	0	1	3	1	0	0	1	1	0	0	0	1	0	0	0	0	0	0	0	0	0	1	0	0	2	1	0	1
hsa-mir-3199-2	0	2	5	4	2	2	4	0	2	1	6	0	2	3	1	0	0	1	3	8	0	1	0	9	0	1	0	2	1	3	0	2	6	2	3	2	2	0	2	0	1	0	0	0	0	5	3	2	1
hsa-mir-32	55	68	372	318	179	150	118	126	172	80	145	88	127	140	51	167	64	320	108	105	82	76	144	124	93	46	82	168	385	76	95	109	387	197	139	197	142	130	275	393	127	231	139	109	63	368	114	52	123
hsa-mir-3200	11	27	64	10	17	2	35	5	0	2	6	5	2	11	11	28	4	10	57	0	41	9	103	4	57	11	26	4	5	7	16	4	5	41	9	9	1	27	1	13	7	21	10	38	8	5	2	5	4
hsa-mir-3201	0	0	0	0	0	0	0	0	0	0	0	0	0	0	0	0	0	0	0	0	0	0	0	0	0	0	0	0	0	0	0	0	0	0	0	0	0	0	0	0	0	0	0	0	0	0	0	0	0
hsa-mir-3202-1	0	0	1	0	0	0	0	0	0	0	0	0	0	0	0	0	0	0	0	0	1	1	0	0	0	0	0	0	0	0	1	0	0	0	0	0	0	0	0	0	1	0	0	0	0	0	0	0	0
hsa-mir-3202-2	0	0	0	0	0	0	0	0	0	0	0	0	0	0	0	0	0	0	0	0	0	0	0	0	0	1	0	0	0	0	0	0	0	0	0	0	0	0	0	0	0	0	0	0	0	0	0	0	0
hsa-mir-320a	872	2386	3943	4843	2132	1836	1612	915	1821	2620	2730	1725	1415	1180	2162	2126	1386	6984	825	2200	4795	1652	1486	2498	3574	1280	5173	6155	2877	2580	4753	1810	5308	5007	3213	2710	3974	1490	2909	3366	744	3426	3943	2547	3846	2362	2975	3526	3851
hsa-mir-320b-1	6	9	13	19	3	9	2	4	20	6	9	6	4	0	2	9	1	34	1	6	14	4	4	1	13	6	39	16	4	1	19	5	13	22	17	18	20	6	16	12	4	14	17	10	15	8	11	6	16
hsa-mir-320b-2	6	11	23	14	13	11	5	6	19	12	19	13	1	4	11	9	4	45	3	7	26	7	7	7	13	2	52	15	12	3	23	8	18	27	22	18	30	12	13	27	8	36	28	10	13	17	12	5	28
hsa-mir-320c-1	0	2	6	3	4	2	0	0	8	1	7	0	0	1	1	2	0	4	2	5	1	2	2	7	2	0	5	4	2	0	4	5	3	3	9	8	3	2	4	10	1	3	7	3	1	1	2	2	3
hsa-mir-320c-2	0	0	3	1	0	3	0	0	5	2	2	1	0	0	2	1	0	7	1	2	1	0	1	3	2	0	1	2	2	1	3	1	2	3	5	4	3	0	3	3	1	4	1	1	2	1	1	1	1
hsa-mir-320d-1	0	1	1	1	0	1	0	0	3	0	0	0	1	0	0	0	0	3	0	2	3	0	0	1	2	0	4	0	2	0	0	0	3	3	0	0	2	0	9	2	0	2	4	2	1	0	0	0	0
hsa-mir-320d-2	0	0	4	0	0	0	0	0	3	0	1	0	0	2	0	3	1	1	0	0	2	0	1	3	0	1	0	0	0	0	2	0	0	4	2	1	2	0	2	1	1	2	2	0	0	1	0	0	6
hsa-mir-320e	0	0	1	1	0	0	0	0	0	0	0	0	0	0	0	0	0	0	0	0	0	0	0	1	0	0	1	0	0	0	1	0	0	0	1	0	1	0	0	0	0	0	0	0	0	0	0	0	1
hsa-mir-323a	5	7	17	20	3	17	9	6	1	3	7	3	4	5	4	3	3	13	1	5	4	3	4	2	1	5	26	9	17	14	3	18	6	46	4	7	10	0	5	2	11	7	7	8	4	4	8	11	1
hsa-mir-323b	3	8	4	2	2	8	4	3	3	1	4	3	1	0	9	2	3	10	0	1	10	6	6	2	5	4	18	5	7	0	0	9	0	26	1	6	7	1	9	6	0	13	6	1	3	7	2	4	3
hsa-mir-324	67	151	362	223	125	187	139	60	71	97	91	114	47	60	119	137	63	142	143	141	147	64	332	174	114	91	124	106	116	103	56	117	209	241	169	227	109	159	116	198	44	311	70	331	155	97	77	100	80
hsa-mir-325	0	0	0	0	0	0	0	0	0	0	0	0	0	0	0	0	0	0	0	0	0	0	0	0	0	0	0	0	0	0	0	0	0	0	0	0	0	0	0	0	0	0	0	0	0	0	0	0	0
hsa-mir-326	4	8	22	16	8	12	10	7	12	8	11	10	12	4	12	13	1	24	17	6	9	14	27	8	32	5	25	20	4	13	1	11	12	35	0	23	8	14	8	4	7	28	5	8	3	24	4	2	9
hsa-mir-328	24	20	81	82	30	20	61	35	13	30	55	26	41	25	24	17	15	44	41	70	25	48	19	70	18	19	68	40	19	34	36	36	75	53	104	44	42	99	47	37	21	52	26	26	37	23	49	44	44
hsa-mir-329-1	0	1	5	7	2	1	1	3	0	1	2	1	0	1	0	1	0	3	0	3	1	3	1	8	0	0	5	1	1	5	0	3	5	7	1	0	1	0	3	1	0	0	1	1	0	0	1	0	2
hsa-mir-329-2	1	1	0	5	1	0	0	0	0	0	3	0	1	2	2	2	0	1	1	5	3	0	0	4	3	0	4	3	5	4	0	0	2	4	1	1	0	0	2	2	0	2	1	0	0	2	0	1	1
hsa-mir-330	49	72	111	155	53	59	93	49	116	80	111	169	86	80	32	59	58	126	60	93	160	42	188	111	74	27	108	177	92	97	37	56	123	139	88	175	107	67	34	94	42	175	62	109	114	59	61	100	56
hsa-mir-331	41	84	126	104	45	49	51	21	14	59	20	38	23	42	23	24	24	62	16	43	33	34	98	47	38	26	76	62	38	51	32	25	93	135	36	107	29	25	30	42	23	65	95	138	39	45	34	25	37
hsa-mir-335	494	535	934	392	1042	552	390	91	513	454	295	363	66	257	305	658	216	630	151	149	347	415	496	243	509	675	2123	468	406	460	458	585	330	1297	136	1271	451	723	107	931	52	395	693	1020	809	889	328	672	155
hsa-mir-337	29	47	108	214	25	47	74	89	8	16	135	15	91	86	15	60	15	151	5	180	46	20	21	114	41	18	252	66	58	107	5	41	103	187	23	37	70	22	62	30	110	171	31	13	21	24	55	65	47
hsa-mir-338	1186	5233	9266	9851	1088	834	7796	5612	3992	972	2707	1829	3557	1353	611	15346	10286	3950	980	5698	4023	20815	9421	4366	15067	11016	3935	6254	3450	21712	12506	5640	5952	3581	17757	3410	7865	1528	9578	27433	2469	17907	7861	1705	10349	6909	3987	2207	3372
hsa-mir-339	133	112	419	748	386	163	159	85	66	75	136	60	108	76	117	173	126	282	128	96	248	75	101	101	251	283	187	240	380	244	193	210	316	176	165	141	169	129	142	171	179	70	296	291	86	123	257	168	202
hsa-mir-33a	39	31	155	121	121	79	40	215	58	40	17	50	49	18	26	34	64	76	17	83	28	32	72	60	88	28	75	34	58	87	119	42	53	149	130	98	23	40	30	47	87	49	170	76	100	60	21	42	22
hsa-mir-33b	4	7	9	16	10	5	6	2	8	4	0	3	0	2	4	3	8	5	2	4	6	2	10	5	5	1	5	3	8	3	5	1	7	5	4	9	6	1	10	12	8	5	5	10	13	4	2	2	0
hsa-mir-340	30	211	165	197	65	47	90	101	32	8	201	41	73	92	17	45	101	122	80	119	125	52	57	159	62	30	153	88	142	76	40	53	285	129	44	83	152	109	233	111	68	142	26	65	68	190	99	31	53
hsa-mir-342	296	185	1158	1155	181	251	330	248	43	180	705	264	396	254	147	198	81	1361	43	603	218	87	177	520	620	36	271	944	628	551	307	285	926	553	501	103	581	519	215	397	355	208	148	298	184	196	554	778	617
hsa-mir-345	40	16	155	85	64	65	42	7	8	23	21	31	15	17	17	26	25	55	28	11	60	15	38	24	45	32	76	24	61	23	40	39	45	111	58	53	23	83	39	71	17	62	34	43	37	33	31	30	28
hsa-mir-346	0	0	0	1	1	0	0	0	0	0	0	0	0	2	0	0	0	1	3	1	0	0	0	0	1	0	2	0	0	0	0	1	0	4	0	0	1	3	1	1	0	0	0	1	0	0	0	0	0
hsa-mir-34a	545	251	958	1046	452	415	776	325	278	633	563	741	193	592	164	462	1372	1713	452	341	657	256	441	568	246	170	1082	1214	722	589	1602	487	2843	499	444	1286	812	309	2225	1026	221	968	475	407	390	709	561	318	1011
hsa-mir-34b	0	4	5	4	1	4	7	0	0	3	5	1	3	2	0	0	1	8	0	3	6	0	1	2	2	0	9	5	5	6	1	2	2	5	1	2	7	2	1	2	0	6	0	7	4	3	2	4	8
hsa-mir-34c	5	5	36	19	11	23	46	3	3	2	29	5	8	28	1	5	2	37	11	16	34	17	8	22	11	1	35	15	28	32	3	13	23	23	4	7	18	14	8	7	4	25	3	46	2	2	10	20	46
hsa-mir-3529	0	0	0	0	0	0	0	0	0	0	0	0	0	0	0	0	0	0	0	0	0	0	0	0	0	0	0	0	0	0	0	0	0	0	0	0	0	0	0	0	0	0	0	0	0	0	0	0	0
hsa-mir-3591	0	0	0	0	0	0	0	0	1	0	0	0	0	0	0	0	0	0	0	0	0	1	0	0	0	0	0	0	0	0	0	0	0	0	0	0	0	0	0	0	0	1	0	6	0	0	0	0	0
hsa-mir-3605	3	2	16	4	2	5	11	3	3	4	0	3	1	4	2	1	2	6	2	2	2	6	9	3	2	2	7	3	2	3	2	3	4	5	3	3	6	5	4	1	7	6	2	2	1	3	2	8	6
hsa-mir-3606	0	0	0	0	0	0	0	0	0	0	0	0	0	0	0	0	0	1	0	0	0	0	0	0	0	0	1	0	0	0	0	0	0	0	0	0	0	0	0	0	0	0	0	0	0	0	0	0	0
hsa-mir-3607	48	21	40	38	36	100	30	46	39	86	35	59	31	34	12	53	25	163	79	24	32	92	38	31	47	18	38	110	30	86	69	53	96	31	72	28	76	76	39	84	36	30	37	71	41	39	27	90	43
hsa-mir-3609	0	0	0	1	0	0	0	0	0	2	0	2	0	0	0	0	0	8	1	1	1	0	0	0	0	0	1	2	0	0	2	0	1	0	0	0	0	2	0	0	0	0	0	0	0	1	0	2	0
hsa-mir-361	1128	1243	4028	2573	1312	946	2038	1108	729	716	1661	1553	1135	1185	914	865	936	2211	740	1696	1528	1172	1179	2373	1174	843	2108	2492	2104	1437	1601	1627	3746	1844	2661	1613	2120	2497	2364	2829	754	1703	1423	1615	1066	1687	1371	1681	1916
hsa-mir-3610	2	0	15	7	0	8	1	0	3	0	2	5	1	5	0	3	1	2	5	3	1	0	8	1	3	1	4	2	4	0	3	2	2	2	2	2	2	2	0	0	2	0	5	1	3	3	0	2	3
hsa-mir-3611	0	1	0	0	0	0	0	0	0	0	0	0	0	0	0	0	0	0	0	0	1	0	1	0	0	0	0	0	2	1	0	0	0	0	0	1	0	0	2	0	0	0	0	0	1	0	0	0	0
hsa-mir-3612	0	0	0	0	0	0	0	0	0	0	0	0	0	0	0	0	0	0	0	0	0	0	0	0	0	0	0	0	0	0	0	0	0	0	0	0	0	0	0	0	0	0	0	0	0	0	0	0	0
hsa-mir-3613	33	12	202	110	133	49	29	25	86	71	29	37	17	30	13	11	6	76	7	28	65	16	79	41	97	12	64	57	56	45	104	54	70	113	84	102	16	43	36	64	19	17	144	18	19	98	11	19	23
hsa-mir-3614	14	0	36	31	32	18	23	5	19	38	46	33	8	31	9	11	16	31	1	10	21	11	33	16	6	8	30	47	27	12	15	16	61	14	21	51	35	3	27	44	5	0	33	25	4	32	16	4	10
hsa-mir-3615	17	12	43	30	39	30	11	10	28	59	27	15	3	9	22	5	8	32	10	32	26	16	47	37	23	19	41	27	7	10	18	28	34	82	21	36	18	31	27	58	6	16	22	26	11	19	13	24	4
hsa-mir-3616	1	0	6	1	0	0	1	0	0	0	0	0	0	0	0	0	0	1	0	0	0	0	0	0	1	0	1	0	0	0	0	0	2	0	0	2	0	0	0	0	0	0	4	0	0	0	1	0	0
hsa-mir-3617	0	0	1	0	0	0	1	1	0	0	0	2	0	2	0	0	0	0	0	1	1	0	0	0	0	0	0	0	0	1	0	0	0	1	0	0	0	1	0	2	0	0	0	0	0	1	0	0	1
hsa-mir-3618	0	0	0	0	1	2	0	0	2	0	0	0	0	1	0	0	1	1	2	0	0	0	1	0	0	0	0	0	0	0	0	0	0	0	0	1	0	0	1	0	0	0	1	0	0	4	0	0	0
hsa-mir-3619	0	2	4	0	3	0	0	0	1	0	0	1	0	0	0	0	1	2	0	0	5	2	0	1	0	1	1	1	0	0	2	0	1	2	2	6	1	2	0	0	2	3	0	0	3	0	1	0	1
hsa-mir-362	220	31	179	176	66	56	53	134	46	38	106	145	87	77	37	31	81	372	42	29	118	33	37	39	107	48	42	228	179	146	197	119	155	113	68	93	76	94	65	90	107	175	53	222	78	55	104	198	43
hsa-mir-3620	0	4	0	1	0	0	1	1	0	0	1	2	0	0	1	0	0	1	1	1	8	0	0	0	1	0	1	2	0	0	0	0	0	1	2	1	0	4	2	1	0	0	1	0	1	1	1	1	0
hsa-mir-3621	0	0	0	0	0	0	0	0	0	0	0	0	0	0	0	0	0	0	0	0	0	0	0	0	0	0	0	0	0	0	0	0	0	0	0	0	0	0	0	0	0	0	0	0	0	0	0	0	0
hsa-mir-3622a	0	0	2	2	1	0	1	0	0	0	5	0	0	0	0	0	0	0	1	4	2	1	0	1	0	0	0	2	0	0	2	1	2	0	0	0	1	0	0	0	0	3	1	0	0	0	0	0	0
hsa-mir-3622b	0	0	0	1	0	0	0	0	0	0	0	0	0	0	0	0	0	0	0	0	0	0	0	0	0	0	0	0	0	0	0	0	0	0	0	0	0	0	0	0	0	0	0	0	0	0	0	0	0
hsa-mir-363	7	26	41	18	9	290	4	146	7	8	16	3	52	6	22	31	21	40	5	32	68	13	253	35	21	3	31	199	13	12	3	6	21	15	34	53	13	17	64	49	93	15	11	357	1	459	15	7	51
hsa-mir-3646	0	0	0	1	1	0	1	0	0	0	0	0	1	1	0	1	0	1	0	0	0	3	0	0	2	0	0	0	0	0	1	0	0	0	0	0	0	0	1	1	0	0	0	0	1	0	0	1	0
hsa-mir-3648-1	0	0	0	0	0	0	0	0	0	0	0	0	0	0	0	0	0	0	0	0	0	0	0	0	0	0	0	0	0	0	0	0	0	0	0	0	0	0	0	0	0	0	0	0	0	0	0	0	0
hsa-mir-3648-2	0	0	0	0	0	0	0	0	0	0	0	0	0	0	0	0	0	0	0	0	0	0	0	0	0	0	0	0	0	0	0	0	0	0	0	0	0	0	0	0	0	0	0	0	0	0	0	0	0
hsa-mir-3649	0	0	0	0	0	0	0	0	0	0	0	0	0	0	0	0	0	0	0	0	0	0	0	0	0	0	0	0	0	0	0	0	0	0	0	0	0	0	0	0	0	0	1	0	0	0	0	0	0
hsa-mir-3650	0	0	0	0	0	0	0	0	0	0	0	0	0	0	0	0	0	0	0	0	0	0	0	0	0	0	0	0	0	0	0	0	0	0	0	0	0	0	0	0	0	0	0	0	0	0	0	0	0
hsa-mir-3651	9	3	7	13	24	51	6	5	4	7	4	17	2	6	10	3	3	105	33	3	6	0	3	2	21	4	2	30	17	7	9	9	6	7	12	0	1	7	1	5	5	10	1	5	1	8	4	8	8
hsa-mir-3652	5	2	3	4	1	68	0	0	6	1	4	5	0	3	1	1	0	39	1	1	1	0	0	1	2	1	0	2	2	1	2	2	2	2	0	8	1	0	0	1	0	5	0	1	1	14	1	2	3
hsa-mir-3653	21	4	22	5	10	15	18	17	4	10	11	20	15	12	2	9	3	69	26	13	16	18	11	8	15	5	10	51	17	30	23	13	43	15	23	9	13	28	14	20	24	3	11	5	10	9	7	46	19
hsa-mir-3654	2	1	0	0	2	14	1	0	3	0	0	1	0	0	1	0	0	2	0	0	1	0	0	0	0	1	0	0	0	0	0	1	0	1	0	1	0	1	0	4	0	4	0	0	0	1	1	0	1
hsa-mir-3655	0	0	1	0	0	0	0	0	0	1	1	0	0	0	0	0	0	1	0	0	0	0	1	0	1	1	0	0	1	1	0	2	1	0	1	0	1	0	2	0	0	0	0	1	0	2	0	1	1
hsa-mir-3656	0	0	0	1	0	0	0	0	0	0	0	0	0	0	0	0	0	0	0	0	0	0	0	0	0	0	0	0	0	0	0	0	0	0	0	0	0	0	0	0	0	0	0	0	0	0	0	0	0
hsa-mir-3657	0	0	1	1	0	0	0	0	0	0	0	0	0	0	0	0	0	0	0	0	0	0	0	0	0	0	0	0	0	0	0	0	0	1	0	0	0	0	0	0	0	0	1	1	0	0	0	0	0
hsa-mir-3658	0	0	0	0	0	0	0	0	0	0	0	0	0	0	0	0	0	0	0	0	0	0	0	0	0	0	0	0	0	0	0	0	0	0	0	0	0	0	1	0	0	0	0	0	0	0	0	0	0
hsa-mir-3659	0	0	0	0	0	0	0	0	1	0	0	0	0	0	0	0	0	0	0	0	0	0	0	0	0	0	0	0	0	0	0	0	0	0	0	0	0	0	0	0	0	0	0	0	0	0	0	0	0
hsa-mir-365a	79	64	195	337	53	62	279	147	89	90	96	30	231	160	16	67	65	133	65	479	125	47	524	287	95	24	284	154	68	194	40	34	127	196	69	203	75	133	40	101	158	128	89	110	43	109	67	95	157
hsa-mir-365b	79	63	195	337	52	62	279	147	87	92	96	31	231	159	15	67	66	134	66	476	126	47	537	287	100	25	283	153	68	196	40	33	125	194	69	207	74	134	39	100	157	129	87	114	44	110	67	94	155
hsa-mir-3660	0	0	0	0	0	1	0	0	0	0	0	0	0	0	0	0	0	0	6	0	1	2	0	0	0	0	0	0	0	2	0	1	0	0	0	0	0	0	1	0	0	0	0	5	0	0	0	1	0
hsa-mir-3661	0	0	0	0	0	0	0	0	0	0	0	0	0	0	0	0	0	0	0	0	0	0	0	1	0	0	1	0	0	1	0	0	0	0	0	1	0	0	0	0	0	0	0	0	0	1	0	0	0
hsa-mir-3662	13	9	4	8	6	12	2	1	7	7	3	7	2	2	0	2	4	2	2	5	6	3	8	3	9	4	8	41	4	10	4	8	0	18	0	12	6	3	2	1	0	11	10	12	2	12	1	13	0
hsa-mir-3663	0	0	0	0	0	0	0	0	0	1	0	0	0	0	0	0	0	0	0	0	0	0	0	0	0	0	0	0	0	0	0	0	0	0	0	0	0	0	0	0	0	1	0	0	0	0	0	0	0
hsa-mir-3664	1	8	2	0	3	1	0	1	0	1	0	4	0	2	0	0	1	4	3	1	0	2	2	1	0	1	4	0	1	3	0	0	2	4	1	2	1	0	4	2	2	5	1	1	2	1	2	1	1
hsa-mir-3665	0	0	0	0	0	0	0	0	0	0	0	0	0	0	0	0	0	0	0	0	0	0	0	0	0	0	0	0	0	0	0	0	0	0	0	0	0	0	0	0	0	0	0	0	0	0	0	0	0
hsa-mir-3666	0	0	0	0	0	0	0	0	0	0	0	0	0	0	0	0	0	0	0	0	0	0	0	0	0	0	0	0	0	0	0	0	0	0	0	0	0	0	0	0	0	0	0	0	0	0	0	0	0
hsa-mir-3667	1	0	1	2	0	1	0	0	0	0	0	0	0	1	0	0	0	0	0	0	0	8	0	2	2	0	2	3	3	0	0	0	0	0	0	0	0	4	8	0	0	3	0	9	0	0	0	0	0
hsa-mir-3668	0	0	0	0	0	0	0	0	0	0	0	0	0	0	0	0	0	0	0	0	0	0	0	0	0	0	0	0	0	0	0	0	0	0	0	0	0	0	0	0	0	0	0	1	0	0	0	0	0
hsa-mir-367	0	0	0	0	0	0	0	0	0	0	0	0	0	0	0	0	0	0	0	0	0	0	0	0	0	0	0	0	0	0	0	0	0	0	0	0	0	0	0	0	0	0	0	0	0	0	0	0	0
hsa-mir-3670-1	0	0	0	0	0	0	0	0	0	0	0	0	0	0	0	0	0	0	0	0	0	0	0	0	0	0	0	0	0	0	0	0	0	0	0	0	0	0	0	0	0	0	0	0	0	0	0	0	0
hsa-mir-3670-2	0	0	0	0	0	0	0	0	0	0	0	0	0	0	0	0	0	0	0	0	0	0	0	0	0	0	0	0	0	0	0	0	0	0	0	0	0	0	0	0	0	0	0	0	0	0	0	0	0
hsa-mir-3670-3	0	0	0	0	0	0	0	0	0	0	0	0	0	0	0	0	0	0	0	0	0	0	0	0	0	0	0	0	0	0	0	0	0	0	0	0	0	0	0	0	0	0	0	0	0	0	0	0	0
hsa-mir-3670-4	0	0	0	0	0	0	0	0	0	0	0	0	0	0	0	0	0	0	0	0	0	0	0	0	0	0	0	0	0	0	0	0	0	0	0	0	0	0	0	0	0	0	0	0	0	0	0	0	0
hsa-mir-3671	0	0	0	0	0	0	0	0	0	0	0	0	0	0	0	0	0	0	0	0	0	0	0	0	0	0	0	0	0	0	0	0	0	0	0	0	0	0	0	0	0	0	0	0	0	0	0	0	0
hsa-mir-3672	0	0	0	0	0	0	0	0	0	0	0	0	0	0	0	0	0	0	0	0	0	0	0	0	0	0	0	0	0	0	0	0	0	0	0	0	0	0	0	0	0	0	0	0	0	0	0	0	0
hsa-mir-3674	0	0	0	0	0	0	0	0	0	0	0	0	0	0	0	0	0	0	0	0	0	0	0	0	0	0	0	0	0	0	0	0	0	0	0	0	0	0	0	0	0	0	0	0	0	0	0	0	0
hsa-mir-3675	0	0	0	0	0	0	0	0	0	0	0	0	0	0	0	0	0	0	0	0	0	0	0	0	0	0	0	0	0	0	0	0	0	0	0	0	0	0	0	0	0	0	0	0	0	0	0	0	0
hsa-mir-3677	6	35	23	32	18	12	5	3	11	5	22	7	2	5	40	10	18	12	4	7	22	2	41	7	40	14	18	23	8	17	5	18	8	95	8	84	16	15	8	28	5	76	48	18	16	20	2	4	11
hsa-mir-3678	0	0	0	3	4	1	0	0	3	4	2	0	2	0	0	0	2	2	0	3	1	1	0	3	0	0	0	0	0	1	2	2	4	4	0	0	2	1	1	0	0	0	0	1	0	1	0	1	1
hsa-mir-3679	2	3	2	0	3	0	3	0	1	1	0	3	1	1	2	1	2	1	1	0	0	0	5	0	2	3	0	1	2	1	0	2	3	5	0	6	1	0	1	0	0	0	2	1	0	0	1	0	1
hsa-mir-3680-1	2	1	0	1	2	0	1	0	1	0	0	4	0	0	2	0	0	2	2	2	1	2	0	0	1	1	1	2	1	1	1	0	0	3	0	7	0	3	2	2	0	1	0	1	1	0	0	1	0
hsa-mir-3680-2	1	0	0	0	2	0	1	0	0	0	0	0	0	0	0	0	0	1	0	0	0	1	0	1	0	1	0	0	1	0	2	0	2	2	0	1	0	0	1	1	0	1	0	0	2	2	1	1	0
hsa-mir-3681	0	0	2	0	0	0	0	0	0	0	0	0	0	0	0	0	0	0	0	1	0	0	0	0	0	0	0	1	0	0	0	0	0	0	1	0	0	0	0	0	0	0	0	0	0	0	1	0	0
hsa-mir-3682	5	7	9	2	4	2	2	1	2	4	3	8	1	2	5	1	0	5	3	1	5	4	7	9	4	3	9	6	9	6	1	6	18	22	5	16	5	1	1	6	0	3	4	7	2	7	1	4	3
hsa-mir-3683	0	0	0	0	0	0	0	0	0	0	0	0	0	0	0	0	0	0	0	0	0	0	0	0	0	0	0	0	0	0	0	0	0	0	0	0	0	0	0	0	0	0	0	0	0	0	0	0	0
hsa-mir-3684	0	1	2	2	2	1	0	0	3	1	0	0	1	0	3	0	0	1	3	1	0	2	0	1	1	0	2	2	5	2	3	2	1	4	1	5	0	1	0	2	0	2	0	2	1	1	1	0	4
hsa-mir-3685	0	0	0	0	0	0	0	0	0	0	0	0	0	0	0	0	0	0	0	1	0	0	0	0	0	0	0	0	0	0	0	1	0	0	0	0	0	0	0	0	0	1	0	1	0	0	0	0	0
hsa-mir-3686	0	0	0	0	0	0	0	0	0	0	0	0	0	0	0	0	0	0	0	0	0	0	0	0	0	0	0	0	0	0	0	0	0	0	0	0	0	0	0	0	0	0	0	0	0	0	0	0	0
hsa-mir-3687-1	0	0	0	0	0	0	0	0	0	0	0	0	0	0	0	0	0	0	0	0	0	0	0	0	0	0	0	0	0	0	0	0	0	0	0	0	0	0	0	0	0	0	0	0	0	0	0	0	0
hsa-mir-3687-2	0	0	0	0	0	0	0	0	0	0	0	0	0	0	0	0	0	0	0	0	0	0	0	0	0	0	0	0	0	0	0	0	0	0	0	0	0	0	0	0	0	0	0	0	0	0	0	0	0
hsa-mir-3688-1	0	0	1	0	0	1	0	0	0	0	0	0	0	0	1	0	0	0	0	0	0	0	2	0	0	0	0	0	0	0	0	0	0	2	0	0	0	0	1	0	0	0	0	0	0	0	0	0	0
hsa-mir-3688-2	0	0	1	0	0	0	0	0	0	0	0	0	0	0	0	0	0	0	1	0	0	1	0	0	0	1	0	0	0	0	1	0	0	1	1	0	0	0	1	0	0	0	0	0	0	1	0	2	0
hsa-mir-3689a	0	0	0	0	0	0	0	0	0	0	0	0	0	0	0	0	0	0	1	0	0	0	0	0	0	0	0	0	0	0	0	0	0	0	0	0	0	0	0	0	0	0	0	0	0	0	0	0	0
hsa-mir-3689b	0	0	0	0	0	0	0	0	0	0	0	0	0	0	0	0	0	0	1	0	0	0	0	0	2	0	0	0	0	0	0	0	0	0	0	0	0	0	0	0	0	0	0	0	0	0	0	0	0
hsa-mir-3689c	0	0	0	0	0	0	0	0	0	0	0	0	0	0	0	0	0	0	0	0	0	0	0	0	0	0	0	0	0	0	0	0	0	0	0	0	0	0	0	0	0	0	0	0	0	0	0	0	0
hsa-mir-3689d-1	0	0	0	0	0	0	0	0	0	0	0	0	0	0	0	0	0	0	0	0	0	0	0	0	0	0	0	0	0	0	0	0	0	0	0	0	0	0	0	0	0	0	0	0	0	0	0	0	0
hsa-mir-3689d-2	0	0	0	0	0	0	0	0	0	0	0	0	0	0	0	0	0	0	0	0	0	0	0	0	0	0	0	0	0	0	0	0	0	0	0	0	0	0	0	0	0	0	0	0	0	0	0	0	0
hsa-mir-3689e	0	0	0	0	0	0	0	0	0	0	0	0	0	0	0	0	0	0	0	0	0	0	0	0	0	0	0	0	0	0	0	0	0	0	0	0	0	0	0	0	0	0	0	0	0	0	0	0	0
hsa-mir-3689f	0	0	0	0	0	0	0	0	0	0	0	0	0	0	0	0	0	0	0	0	0	1	0	0	0	0	0	0	0	0	0	0	0	2	0	0	0	0	0	0	0	0	0	1	0	0	0	0	0
hsa-mir-369	13	21	80	138	25	28	19	37	1	7	89	18	28	46	3	36	3	83	4	53	31	6	20	81	40	3	92	62	81	69	23	39	63	169	13	20	31	7	47	26	31	56	14	12	25	18	40	27	31
hsa-mir-3690-1	1	3	2	1	1	5	3	0	5	1	1	5	0	4	2	3	1	12	0	1	2	0	7	2	0	2	17	5	3	2	3	0	3	5	1	3	2	0	0	2	0	2	0	1	7	0	2	4	1
hsa-mir-3690-2	0	0	0	0	0	0	0	0	0	0	0	0	0	0	0	0	0	0	0	0	0	0	0	0	0	0	0	0	0	0	0	0	0	0	0	0	0	0	0	0	0	0	0	0	0	0	0	0	0
hsa-mir-3691	1	7	7	2	4	0	3	1	1	0	2	3	0	0	1	1	1	0	1	1	6	1	0	0	2	2	0	0	1	1	1	2	3	12	0	5	2	1	1	3	0	5	0	4	0	3	0	1	1
hsa-mir-3692	0	1	1	0	0	0	0	0	0	1	0	0	0	0	3	0	0	1	0	0	1	0	0	0	0	0	1	0	0	0	0	0	0	1	0	0	0	0	0	1	0	0	0	0	0	1	0	1	0
hsa-mir-370	3	23	54	36	13	9	10	11	5	6	46	8	24	27	18	11	11	31	4	24	16	6	7	69	11	13	89	30	44	24	8	22	39	63	10	35	26	5	16	12	1	58	8	14	9	7	9	15	11
hsa-mir-3713	0	0	0	0	0	0	0	0	0	0	0	0	0	0	0	0	0	0	0	0	0	0	0	0	0	0	0	0	0	0	0	0	0	0	0	0	0	0	0	0	0	0	0	0	0	0	0	0	0
hsa-mir-3714	0	0	0	0	0	0	0	0	0	0	0	0	0	0	0	0	0	0	0	0	0	0	0	0	0	0	0	0	0	0	0	0	0	0	0	0	0	0	0	0	0	0	0	0	0	0	0	0	0
hsa-mir-371a	0	2	0	0	0	0	2	0	0	0	0	0	0	0	0	0	3	0	0	0	1	0	0	0	0	0	0	0	0	51	0	0	0	2	0	0	0	0	4	0	0	0	1	10	0	0	2	24	1
hsa-mir-371b	0	0	0	0	0	1	0	0	0	0	0	2	0	0	0	0	0	0	0	0	0	0	0	0	2	0	1	0	0	0	0	0	0	1	0	0	0	0	0	0	0	0	0	0	1	0	0	0	0
hsa-mir-372	0	10	1	0	0	0	16	0	0	0	1	0	0	0	0	0	14	1	4	1	11	0	0	1	0	3	11	1	2	432	0	0	0	0	0	3	0	7	20	1	0	0	1	167	0	1	12	262	14
hsa-mir-373	0	0	0	0	0	0	1	0	0	0	0	0	0	1	0	0	0	0	2	0	16	1	1	0	1	0	1	0	0	68	0	0	0	1	1	0	0	0	0	0	0	0	0	57	0	0	0	47	0
hsa-mir-374a	2389	1617	6992	5313	1973	1378	1719	2410	498	1888	3098	2062	2279	3574	379	1444	819	3855	1211	5226	1912	1324	2753	4295	2756	1169	4705	4349	4186	3097	2304	1579	4762	3233	3122	4020	1912	1662	1244	3050	1180	1752	2984	1381	2505	3166	2126	3278	1664
hsa-mir-374b	111	148	931	993	198	131	263	218	42	161	219	293	182	167	33	94	52	355	75	212	201	72	135	297	261	60	211	370	411	248	257	177	661	409	431	216	262	205	276	395	145	139	196	96	242	194	235	216	220
hsa-mir-374c	0	0	0	0	0	0	0	0	0	0	0	0	0	0	0	0	0	0	0	0	0	0	0	0	0	0	0	0	0	0	0	0	0	1	0	0	0	0	0	0	0	0	0	0	0	0	0	0	0
hsa-mir-375	12468	170821	439584	128261	8581	855791	19706	282093	41279	64576	6501	508233	366963	103618	15950	566563	17610	89200	62528	71811	123077	98162	62314	52650	29555	29601	25958	126049	105851	53235	47689	21302	218854	25239	17116	19621	107901	1698697	126016	64922	260185	52329	30161	31578	136209	44077	70269	37081	46442
hsa-mir-376a-1	3	0	7	12	2	5	4	5	0	1	5	2	1	8	4	3	0	15	1	6	5	1	2	6	5	0	11	7	6	11	3	8	9	32	4	1	3	1	7	2	9	14	1	2	5	1	5	6	2
hsa-mir-376a-2	1	1	5	13	0	2	1	1	0	0	2	0	2	2	1	1	0	6	1	3	0	0	3	4	2	0	7	6	4	1	2	2	3	12	0	0	0	0	0	2	1	3	1	0	0	1	4	2	0
hsa-mir-376b	1	4	22	36	2	8	1	7	2	4	8	2	5	7	3	5	1	27	1	5	12	1	5	16	11	0	17	15	13	13	2	6	10	29	2	8	8	5	9	4	3	15	4	3	4	3	5	2	5
hsa-mir-376c	3	12	63	90	7	31	9	30	0	7	37	14	26	27	2	24	5	42	3	23	30	5	8	54	13	6	85	48	62	36	9	15	68	179	9	12	24	7	29	10	23	40	4	8	6	16	16	16	17
hsa-mir-377	1	11	33	85	8	10	3	6	1	4	19	2	7	15	7	8	3	19	0	18	6	1	4	21	10	4	29	22	31	20	5	9	24	58	2	10	14	2	16	9	10	11	7	2	2	1	14	6	15
hsa-mir-378a	2141	5993	11046	6256	4026	3350	2223	4499	8050	3045	2407	2002	2699	1429	3663	7958	2166	3669	1488	11919	8624	7662	5990	12344	3164	3743	2451	5014	6415	4562	3399	5296	6997	8252	1342	9865	2752	1391	9264	11673	2469	2551	1975	2999	3793	35312	1934	2690	1356
hsa-mir-378b	0	0	0	1	0	0	0	0	0	0	0	0	0	0	0	1	0	0	0	0	0	0	0	0	0	0	0	0	0	0	0	0	0	0	0	0	0	0	0	0	0	0	0	0	0	0	0	0	0
hsa-mir-378c	16	42	82	69	15	31	46	89	166	34	32	27	76	12	17	75	24	38	5	98	27	61	58	95	14	19	31	70	51	27	41	57	134	41	39	88	83	18	164	242	62	50	31	26	25	263	31	13	23
hsa-mir-378d-1	0	1	1	3	2	1	1	4	3	0	0	0	1	0	0	4	1	1	0	3	2	0	1	5	1	0	0	2	4	0	0	2	3	2	1	0	1	0	4	0	0	2	1	1	0	11	3	0	0
hsa-mir-378d-2	1	3	2	2	3	1	0	5	3	2	2	1	1	0	0	3	1	0	0	3	0	0	2	2	2	0	0	2	3	2	5	2	7	1	3	3	1	2	5	2	4	3	0	1	0	4	0	0	1
hsa-mir-378e	0	0	0	0	0	0	0	0	0	0	0	0	0	0	0	0	0	0	0	0	0	0	0	0	0	0	0	0	0	0	0	0	0	0	0	0	0	0	0	0	0	0	0	0	0	0	0	0	0
hsa-mir-378f	0	0	0	0	0	0	0	1	1	0	0	0	0	0	0	2	0	0	0	0	1	0	0	0	0	0	0	0	0	0	0	0	0	0	0	1	0	0	0	0	0	0	0	0	0	2	0	0	1
hsa-mir-378g	0	0	0	0	0	0	0	0	0	0	0	0	0	0	0	0	0	0	0	0	0	0	0	0	0	0	0	0	1	0	0	0	0	0	0	0	0	0	0	0	0	0	0	0	0	1	0	0	0
hsa-mir-378h	0	0	0	0	0	0	0	0	0	0	0	0	0	0	0	0	0	0	0	0	0	0	0	0	0	0	0	0	0	0	0	0	0	0	0	0	0	0	0	0	0	0	0	0	0	0	0	0	0
hsa-mir-378i	1	3	7	0	1	0	0	0	1	0	0	0	0	0	2	2	0	1	1	1	1	0	0	0	0	1	0	0	0	0	1	0	1	0	0	1	0	0	0	2	1	0	4	0	0	0	0	0	0
hsa-mir-378j	0	0	0	0	0	0	0	0	0	0	0	0	0	0	0	0	0	0	0	0	0	0	0	0	0	0	0	0	0	0	0	0	0	0	0	0	0	0	0	0	0	0	0	0	0	0	0	0	0
hsa-mir-379	344	1110	3626	6565	838	1736	837	1246	242	272	4329	420	1172	2144	770	1222	261	2166	360	4872	1153	347	984	5399	992	310	9477	2024	3193	2055	399	1424	1933	8269	432	1764	1484	420	992	834	775	2671	826	509	747	876	1342	1589	1256
hsa-mir-380	1	5	4	14	1	3	1	1	1	0	11	1	1	5	1	6	1	6	2	6	4	0	1	16	3	0	11	7	10	5	0	0	3	13	0	2	2	0	3	2	1	4	3	3	0	5	2	0	1
hsa-mir-381	45	137	389	303	111	181	70	183	36	37	427	38	157	217	123	167	37	170	33	549	135	76	79	430	68	39	613	246	283	201	40	148	435	574	51	154	188	59	240	112	100	378	50	59	70	60	137	137	111
hsa-mir-382	13	59	107	161	31	47	38	43	13	11	150	15	32	51	16	38	19	82	16	60	50	20	18	114	34	9	216	67	128	55	20	49	77	207	22	38	81	17	87	41	25	124	28	24	18	32	58	60	45
hsa-mir-383	10	1	4	4	0	0	0	0	0	0	1	0	6	0	0	0	0	0	0	2	0	3	2	8	0	0	0	1	0	2	1	0	5	1	0	0	1	0	0	0	2	0	0	0	0	0	1	7	2
hsa-mir-384	0	0	0	0	0	0	0	0	0	0	0	0	0	0	0	0	0	0	0	0	0	0	0	0	0	0	0	0	0	0	0	0	0	0	0	0	0	0	0	0	0	0	0	0	0	0	0	0	0
hsa-mir-3907	0	0	0	0	0	0	0	0	0	0	0	0	0	0	0	0	0	0	0	0	0	0	0	0	0	0	0	0	0	0	0	0	0	0	0	0	0	0	0	0	0	0	0	0	0	0	0	0	0
hsa-mir-3908	0	0	0	0	0	0	0	0	0	0	0	0	0	0	0	0	0	0	0	0	0	0	0	0	0	0	0	0	0	0	0	0	0	0	0	0	0	0	0	0	0	0	0	0	0	0	0	0	0
hsa-mir-3909	0	1	5	3	4	2	0	1	0	1	1	2	0	0	0	2	1	1	1	1	0	0	5	3	2	0	5	1	1	0	2	0	2	3	0	1	0	1	0	2	1	2	2	1	0	2	1	0	2
hsa-mir-3910-1	0	0	0	1	0	2	0	0	0	0	0	0	0	1	0	0	0	0	0	0	0	0	0	0	0	0	1	0	0	0	0	0	0	1	0	0	0	0	0	0	0	0	0	0	0	0	0	0	0
hsa-mir-3910-2	0	0	3	0	0	0	0	0	0	0	0	0	0	0	0	0	0	0	0	0	0	0	0	1	0	0	0	1	0	0	0	0	0	0	0	0	0	0	0	0	0	0	0	1	0	0	1	0	0
hsa-mir-3911	0	1	1	0	1	0	0	0	0	0	0	0	0	0	0	0	0	0	0	0	0	0	0	1	0	0	0	0	1	0	1	1	1	0	3	0	0	0	0	1	0	0	0	0	1	0	1	0	0
hsa-mir-3912	0	3	18	4	3	5	4	0	5	0	6	0	0	2	0	6	3	2	7	7	1	2	1	5	0	1	1	6	4	0	2	2	15	4	1	4	6	1	11	7	2	0	1	1	0	2	0	1	4
hsa-mir-3913-1	2	3	9	4	5	5	3	2	3	3	5	2	2	4	2	2	16	5	3	4	8	5	3	5	4	4	3	4	12	3	1	5	13	6	4	5	15	5	59	10	2	2	13	2	3	5	5	8	5
hsa-mir-3913-2	0	5	17	5	3	4	4	3	2	2	6	0	1	1	1	3	14	6	2	1	4	7	1	3	1	4	6	2	8	8	2	5	10	4	1	2	5	3	65	6	2	9	4	2	2	4	9	9	11
hsa-mir-3914-1	0	0	0	0	0	0	0	0	0	0	0	0	0	0	0	0	0	0	0	0	0	0	0	1	0	0	1	0	0	0	0	0	0	0	1	0	0	0	0	0	0	0	1	0	0	0	0	1	0
hsa-mir-3914-2	0	0	0	0	0	0	0	0	0	0	0	0	0	0	0	0	0	0	0	1	0	0	0	0	0	0	0	0	0	0	0	0	0	0	0	0	0	0	0	0	0	0	0	0	0	0	0	0	0
hsa-mir-3915	0	0	0	0	0	0	0	0	0	0	0	0	0	0	0	0	0	0	0	0	0	0	0	0	0	0	0	0	0	0	0	0	0	0	0	0	0	0	0	0	0	0	0	0	0	0	0	0	0
hsa-mir-3916	0	0	0	0	0	0	0	0	0	0	0	0	0	0	0	0	0	0	1	0	0	0	0	0	1	0	0	0	0	0	0	0	0	0	0	1	0	0	0	0	0	0	0	0	0	0	0	0	0
hsa-mir-3917	2	1	28	12	2	24	6	3	0	5	6	2	1	6	0	2	0	2	1	8	0	1	10	6	9	4	8	4	5	2	6	1	8	4	1	6	4	7	6	1	0	7	9	3	2	2	2	3	2
hsa-mir-3918	0	0	1	0	0	0	0	0	0	1	0	1	0	0	1	0	0	0	0	0	0	0	0	0	0	0	0	0	0	0	0	1	1	0	1	0	0	0	0	0	0	0	0	0	0	1	0	0	0
hsa-mir-3919	0	0	0	0	0	0	0	0	0	0	0	0	0	0	0	0	0	0	0	0	0	0	0	0	0	0	0	0	0	0	0	0	0	0	0	0	0	0	0	0	0	0	0	0	0	0	0	0	0
hsa-mir-3920	0	0	1	0	0	0	0	0	1	0	0	1	1	4	1	0	0	2	0	3	0	0	0	1	1	0	0	1	2	1	0	0	3	3	4	3	0	0	0	1	0	0	0	1	1	1	0	3	0
hsa-mir-3921	0	0	0	0	0	0	1	0	0	0	0	0	0	0	0	0	0	0	0	0	0	0	0	0	0	0	0	0	0	0	0	0	0	0	0	0	0	0	0	2	1	0	0	0	0	0	0	0	0
hsa-mir-3922	1	2	3	3	5	1	2	1	1	2	4	3	4	1	0	1	2	3	1	2	0	0	1	1	2	0	9	7	0	3	2	4	3	6	4	3	0	3	0	0	1	2	3	1	1	3	2	2	2
hsa-mir-3923	0	0	0	1	0	0	0	0	0	0	0	0	0	0	0	0	0	0	0	0	55	0	1	0	0	0	0	0	0	4	0	0	0	1	0	0	0	0	2	0	0	0	0	19	0	0	0	0	0
hsa-mir-3924	0	0	0	0	0	0	0	0	0	0	0	0	0	0	0	0	0	0	0	0	0	0	0	0	0	0	0	0	0	0	0	0	0	0	0	0	0	0	0	0	0	0	0	0	0	0	0	0	0
hsa-mir-3925	1	1	0	0	0	0	0	0	0	0	0	0	0	0	0	0	0	0	0	0	0	0	0	0	0	0	1	1	0	0	0	0	1	0	1	0	0	0	0	0	0	0	0	0	0	0	0	0	0
hsa-mir-3926-1	1	0	4	2	0	0	0	0	0	0	0	0	1	0	0	2	1	2	0	1	1	0	0	4	0	0	0	0	2	0	0	0	1	0	0	0	0	0	0	0	0	0	0	0	0	0	0	0	1
hsa-mir-3926-2	0	0	0	2	0	1	1	0	1	0	3	0	1	1	0	0	0	0	0	3	1	0	0	4	0	0	0	0	5	3	0	1	2	1	1	0	1	1	0	1	0	0	0	0	0	0	2	1	3
hsa-mir-3927	0	0	0	0	0	0	0	0	0	0	0	0	0	0	0	0	0	0	0	2	0	0	0	0	0	0	0	0	0	0	0	0	0	0	0	0	0	0	0	0	0	0	0	0	0	0	0	0	0
hsa-mir-3928	1	6	4	4	1	0	4	0	1	6	1	8	0	0	2	0	1	2	5	2	5	4	1	6	2	2	9	3	2	2	6	2	4	8	3	5	6	4	5	3	1	5	1	6	3	0	2	1	0
hsa-mir-3929	0	0	0	0	0	0	0	0	0	0	0	0	0	0	0	0	0	0	0	0	0	0	0	0	0	0	0	0	0	0	0	0	0	0	0	0	0	1	0	0	0	0	0	0	0	0	0	0	0
hsa-mir-3934	17	18	74	34	33	18	14	14	17	10	13	15	6	24	11	8	13	11	3	4	20	23	16	15	8	27	8	24	32	16	37	20	62	46	8	39	11	27	23	44	11	29	17	32	14	39	13	8	8
hsa-mir-3935	0	0	0	0	0	0	0	0	0	0	0	0	0	0	0	0	0	0	0	0	0	0	0	0	0	0	0	0	0	0	0	0	0	0	0	0	0	0	0	0	0	0	0	0	0	0	0	0	0
hsa-mir-3936	1	0	0	0	1	1	0	0	0	1	1	0	0	0	0	0	1	1	0	0	0	3	0	0	2	0	0	0	0	0	0	0	0	0	0	0	0	0	0	0	0	0	0	2	0	0	0	0	0
hsa-mir-3937	0	0	0	0	0	0	0	0	0	0	0	0	0	0	0	0	0	0	0	0	0	0	0	0	0	0	0	0	0	0	0	0	0	0	5	0	0	0	0	3	0	0	0	0	0	0	0	1	0
hsa-mir-3938	0	0	0	0	0	0	0	0	0	0	0	0	0	0	0	0	0	0	0	0	0	0	0	0	0	0	0	0	0	0	0	0	0	0	0	0	0	0	0	0	0	0	0	1	0	2	0	0	0
hsa-mir-3939	0	1	0	0	0	1	0	0	0	0	0	0	0	0	1	0	0	0	0	0	0	0	0	0	0	0	0	0	0	0	0	0	0	2	0	1	0	0	0	0	0	4	0	0	0	1	0	0	0
hsa-mir-3940	4	5	4	4	5	1	1	3	0	4	5	3	0	3	5	0	3	1	1	0	3	1	2	3	4	1	6	10	1	6	0	1	0	7	5	8	5	2	2	1	0	1	0	0	2	3	0	2	0
hsa-mir-3941	5	4	2	2	6	0	1	1	2	1	3	3	0	1	2	1	0	4	3	0	1	1	1	1	5	0	1	4	7	5	1	0	3	2	7	5	3	0	7	3	0	1	3	5	1	7	4	4	1
hsa-mir-3942	3	3	8	2	6	0	3	0	4	0	0	4	0	1	2	0	1	1	4	1	1	1	0	6	1	2	2	2	2	2	3	2	1	4	3	12	4	1	3	6	0	0	1	3	1	14	2	1	2
hsa-mir-3943	0	0	0	0	0	0	0	0	0	0	2	0	0	0	0	2	0	2	0	0	0	0	0	0	0	0	2	0	0	2	1	1	1	0	1	0	0	1	0	0	0	0	0	0	0	0	0	0	1
hsa-mir-3944	1	11	3	3	3	1	1	0	9	3	0	3	0	1	4	1	0	1	7	0	14	5	4	2	3	8	3	1	0	8	0	1	1	6	1	7	2	0	5	3	0	0	0	5	5	4	0	1	2
hsa-mir-3945	0	0	1	0	0	0	0	0	0	0	0	0	0	0	0	0	0	0	0	0	0	0	0	0	0	0	0	0	0	0	0	0	0	1	0	0	0	0	0	0	0	0	0	0	0	0	0	0	1
hsa-mir-3960	0	0	0	0	0	0	0	0	0	0	0	0	0	0	0	0	0	0	0	0	0	0	0	0	0	0	0	0	0	0	0	0	0	0	0	0	0	0	0	0	0	0	0	0	0	0	0	0	0
hsa-mir-3972	0	0	0	0	0	0	0	0	0	0	0	0	0	0	0	0	0	0	0	0	0	0	0	0	0	0	0	0	0	0	0	0	0	0	0	0	0	0	0	0	0	0	0	0	0	0	0	0	0
hsa-mir-3973	0	0	0	0	0	0	0	0	0	0	0	0	0	0	0	0	0	0	0	0	0	0	0	0	0	0	0	0	0	0	0	0	0	0	0	0	0	0	0	0	0	0	0	0	0	0	0	0	0
hsa-mir-3974	0	0	0	0	0	0	0	0	0	0	0	0	0	0	0	0	0	0	0	0	0	0	0	0	0	0	0	0	0	0	0	0	0	0	0	0	0	0	0	0	0	0	0	0	0	0	0	0	0
hsa-mir-3975	0	0	0	0	0	0	0	0	0	0	0	0	0	0	0	0	0	0	0	0	0	0	0	0	0	0	0	0	0	0	0	0	0	0	0	0	0	0	0	0	0	0	0	0	0	0	0	0	0
hsa-mir-3976	0	0	0	0	0	0	0	0	0	0	0	0	0	0	0	0	0	0	0	0	0	0	0	0	0	0	0	0	0	0	0	0	0	0	0	0	0	0	0	0	0	0	0	0	0	0	0	0	0
hsa-mir-3977	0	0	0	0	0	0	0	0	0	0	0	0	0	0	0	0	0	0	0	0	0	0	0	0	0	0	0	0	0	0	0	0	0	0	0	0	0	0	0	0	0	0	0	0	0	0	0	0	0
hsa-mir-3978	0	0	0	0	0	0	0	0	0	0	0	0	0	0	0	0	0	0	0	0	0	0	0	0	0	0	0	0	0	0	0	0	0	0	0	0	0	0	0	0	0	0	0	0	0	0	0	0	0
hsa-mir-409	20	91	123	185	53	74	33	46	11	24	133	25	21	79	35	83	19	116	25	58	70	19	20	135	67	31	364	107	121	153	32	68	94	262	43	73	77	29	84	52	21	175	27	46	37	40	76	92	59
hsa-mir-410	3	40	92	98	36	78	17	29	8	10	118	6	15	69	18	47	9	45	10	79	37	17	16	142	12	8	115	51	81	40	13	43	86	108	5	46	42	9	42	52	12	69	16	13	4	23	35	23	18
hsa-mir-411	7	28	77	84	16	35	24	17	4	0	70	3	19	53	6	34	5	28	6	62	31	18	16	86	12	4	105	17	50	24	3	30	59	122	5	24	31	8	36	20	9	40	3	7	9	12	24	21	17
hsa-mir-412	0	4	54	105	20	5	2	15	8	8	13	2	2	1	3	18	6	57	6	32	3	12	3	6	4	6	170	7	61	66	4	3	30	18	20	9	29	9	3	2	14	8	2	11	3	2	2	5	5
hsa-mir-421	10	120	37	31	36	36	33	5	8	12	27	17	1	8	13	17	14	14	24	8	35	6	30	12	32	19	20	15	20	12	3	18	44	53	15	43	20	28	25	56	1	25	4	27	11	20	10	9	11
hsa-mir-422a	0	0	0	0	0	0	0	0	1	0	0	0	0	0	0	0	0	0	0	0	0	0	0	0	0	0	0	0	0	0	0	0	0	0	0	0	0	0	0	0	0	0	0	0	0	0	0	0	0
hsa-mir-423	628	850	1286	867	1064	607	1221	402	428	1255	739	570	394	666	770	867	753	821	705	400	863	945	844	626	739	744	835	848	964	743	1154	816	1721	1136	588	1073	978	834	1755	1557	336	584	786	1277	874	624	727	937	759
hsa-mir-424	55	206	339	289	117	149	136	346	256	93	224	143	180	115	107	382	54	440	176	50	614	169	174	71	403	71	302	359	430	252	135	489	379	1359	180	228	112	179	174	509	278	605	97	235	124	316	193	174	165
hsa-mir-425	1643	1789	2168	1624	1577	1961	1292	607	692	940	716	1379	499	639	1020	1657	2072	5860	2018	575	1019	664	1389	585	5217	1365	1460	2550	1912	1076	956	1571	1152	971	842	1037	746	2234	2586	3755	654	2032	843	2503	672	1595	932	1074	915
hsa-mir-4251	0	0	0	0	0	0	0	0	0	0	0	0	0	0	0	0	0	0	0	0	0	0	0	0	0	0	0	0	0	0	0	0	0	0	0	0	0	0	0	0	0	0	0	0	0	0	0	0	0
hsa-mir-4252	0	0	0	0	0	0	0	0	0	0	0	0	0	0	0	0	0	0	0	0	0	0	0	0	0	0	0	0	0	0	0	0	0	0	0	0	0	0	0	0	0	0	0	0	0	0	0	0	0
hsa-mir-4253	0	0	0	0	0	0	0	0	0	0	0	0	0	0	0	0	0	0	0	0	0	0	0	0	0	0	0	0	0	0	0	0	0	0	0	0	0	0	0	0	0	0	0	0	0	0	0	0	0
hsa-mir-4254	0	0	0	0	0	0	0	0	0	0	0	0	0	0	0	0	0	0	0	0	0	0	0	0	0	0	0	0	0	0	0	0	1	0	0	0	0	0	0	0	0	0	0	0	0	0	0	0	0
hsa-mir-4255	0	0	0	0	0	0	0	0	0	0	0	0	0	0	0	0	0	0	0	0	0	0	0	0	0	0	0	0	0	0	0	0	0	0	0	0	0	0	0	0	0	0	0	0	0	0	0	0	0
hsa-mir-4256	0	0	0	0	0	0	0	0	0	0	0	0	0	0	0	0	0	0	0	0	0	0	0	0	0	0	0	0	0	0	0	0	0	0	0	0	0	0	0	0	0	0	0	0	0	0	0	0	0
hsa-mir-4257	0	0	0	0	0	0	0	0	0	0	0	0	0	0	0	0	0	0	0	0	0	0	0	0	0	0	0	0	0	0	0	0	0	0	0	0	0	0	0	0	0	0	0	0	0	0	0	0	0
hsa-mir-4258	0	0	0	0	0	0	0	0	0	0	0	0	0	0	0	0	0	0	0	0	0	0	0	0	0	0	0	0	0	0	0	0	0	0	0	0	0	0	0	0	0	0	0	0	0	0	0	0	0
hsa-mir-4259	0	0	0	0	0	0	0	0	0	0	0	0	0	0	0	0	0	0	0	0	0	0	0	0	0	0	0	0	0	0	0	0	0	0	0	0	0	0	0	0	0	0	0	0	0	0	0	0	0
hsa-mir-4260	0	0	0	0	0	0	0	0	0	0	0	0	0	0	0	0	0	0	0	0	0	0	0	0	0	0	0	0	0	0	0	0	0	0	0	0	0	0	0	0	0	0	0	0	0	0	0	0	0
hsa-mir-4261	0	0	0	0	0	0	0	0	0	0	0	0	0	0	0	0	0	0	0	0	0	0	0	0	0	0	0	0	0	0	0	0	0	0	0	0	0	0	0	0	0	0	0	0	0	0	0	0	0
hsa-mir-4262	0	0	0	0	0	0	0	0	0	0	0	0	0	0	0	0	0	0	0	0	0	0	0	0	0	0	0	0	0	0	0	0	0	0	0	0	0	0	0	0	0	0	0	0	0	0	0	0	0
hsa-mir-4263	0	0	0	0	0	0	0	0	0	0	0	0	0	0	0	0	0	0	0	0	0	0	0	0	0	0	0	0	0	0	0	0	0	0	0	0	0	0	0	0	0	0	0	0	0	0	0	0	0
hsa-mir-4264	0	0	0	0	0	0	0	0	0	0	0	0	0	0	0	0	0	0	0	0	0	0	0	0	0	0	0	0	0	0	0	0	0	0	0	0	0	0	0	0	0	0	0	0	0	0	0	0	0
hsa-mir-4265	0	0	0	0	0	0	0	0	0	0	0	0	0	0	0	0	0	0	0	0	0	0	0	0	0	0	0	0	0	0	0	0	0	0	0	0	0	0	0	0	0	0	0	0	0	0	0	0	0
hsa-mir-4266	0	0	0	0	0	0	0	0	0	0	0	0	0	0	0	0	0	0	0	0	0	0	0	0	0	0	0	0	0	0	0	0	0	0	0	0	0	0	0	0	0	0	0	0	0	0	0	0	0
hsa-mir-4267	0	0	0	0	0	0	0	0	0	0	0	0	0	0	0	0	0	0	0	0	0	0	0	0	0	0	0	0	0	0	0	0	0	0	0	0	0	0	0	0	0	0	0	0	0	0	0	0	0
hsa-mir-4268	0	0	0	0	0	0	0	0	0	0	0	0	0	0	0	0	0	0	0	0	0	0	0	0	0	0	0	0	0	0	0	0	0	0	0	0	0	0	0	0	0	0	0	0	0	0	0	0	0
hsa-mir-4269	0	0	0	0	0	0	0	0	0	0	0	0	0	0	0	0	0	0	0	0	0	0	0	0	0	0	0	0	0	0	0	0	0	0	0	0	0	0	0	0	0	0	0	0	0	0	0	0	0
hsa-mir-4270	0	0	0	0	0	0	0	0	0	0	0	0	0	0	0	0	0	0	0	0	0	0	0	0	0	0	0	0	0	0	0	0	0	0	0	0	0	0	0	0	0	0	0	0	0	0	0	0	0
hsa-mir-4271	0	0	0	0	0	0	0	0	0	0	0	0	0	0	0	0	0	0	0	0	0	0	0	0	0	0	0	0	0	0	0	0	0	0	0	0	0	0	0	0	0	0	0	0	0	0	0	0	0
hsa-mir-4272	0	0	0	0	0	0	0	0	0	0	0	0	0	0	0	0	0	0	0	0	0	0	0	0	0	0	0	0	0	0	0	0	0	0	0	0	0	0	0	0	0	0	0	0	0	0	0	0	0
hsa-mir-4273	0	0	0	0	0	0	0	0	0	0	0	0	0	0	0	0	0	0	0	0	0	0	0	0	0	0	0	0	0	0	0	0	0	0	0	0	0	0	0	0	0	0	0	0	0	0	0	0	0
hsa-mir-4274	0	0	0	0	0	0	0	0	0	0	0	0	0	0	0	0	0	0	0	0	0	0	0	0	0	0	0	0	0	0	0	0	0	0	0	0	0	0	0	0	0	0	0	0	0	0	0	0	0
hsa-mir-4275	0	0	0	0	0	0	0	0	0	0	0	0	0	0	0	0	0	0	0	0	0	0	0	0	0	0	0	0	0	0	0	0	0	0	0	0	0	0	0	0	0	0	0	0	0	0	0	0	0
hsa-mir-4276	0	0	0	0	0	0	0	0	0	0	0	0	0	0	0	0	0	0	0	0	0	0	0	0	0	0	0	0	0	0	0	0	0	0	0	0	0	0	0	0	1	0	0	0	0	0	0	0	0
hsa-mir-4277	0	0	0	0	0	0	0	0	0	0	0	0	0	0	0	0	0	0	0	0	0	0	0	0	0	0	0	0	0	0	0	0	0	0	0	0	0	0	0	0	0	0	0	0	0	0	0	0	0
hsa-mir-4278	0	0	0	0	0	0	0	0	0	0	0	0	0	0	0	0	0	0	0	0	0	0	0	0	0	0	0	0	0	0	0	0	0	0	0	0	0	0	0	0	0	0	0	0	0	0	0	0	0
hsa-mir-4279	0	0	0	0	0	0	0	0	0	0	0	0	0	0	0	0	0	0	0	0	0	0	0	0	0	0	0	0	0	0	0	0	0	0	0	0	0	0	0	0	0	0	0	0	0	0	0	0	0
hsa-mir-4280	0	0	0	0	0	0	0	0	0	0	0	0	0	0	0	0	0	0	0	0	0	0	0	0	0	0	0	0	0	0	0	0	0	0	0	0	0	0	0	0	0	0	0	0	0	0	0	0	0
hsa-mir-4281	0	0	0	0	0	0	0	0	0	0	0	0	0	0	0	0	0	0	0	0	0	0	0	0	0	0	0	0	0	0	0	0	0	0	0	0	0	0	0	0	0	0	0	0	0	0	0	0	0
hsa-mir-4282	0	0	0	0	0	0	0	0	0	0	0	0	0	0	0	0	0	0	0	0	0	0	0	0	0	0	0	0	0	0	0	0	0	0	0	0	0	0	0	0	0	0	0	0	0	0	0	0	0
hsa-mir-4283-1	0	0	0	0	0	0	0	0	0	0	0	0	0	0	0	0	0	0	0	0	0	0	0	0	0	0	0	0	0	0	0	0	0	0	0	0	0	0	0	0	0	0	0	0	0	0	0	0	0
hsa-mir-4283-2	0	0	0	0	0	0	0	0	0	0	0	0	0	0	0	0	0	0	0	0	0	0	0	0	0	0	0	0	0	0	0	0	0	0	0	0	0	0	0	0	0	0	0	0	0	0	0	0	0
hsa-mir-4284	0	0	0	0	0	0	0	0	0	0	0	0	0	0	0	0	0	0	0	0	0	0	0	0	0	0	0	0	0	0	0	0	0	0	0	0	0	0	0	0	0	0	0	0	0	0	0	0	0
hsa-mir-4285	0	0	0	0	0	0	0	0	0	0	0	0	0	0	0	0	0	0	0	0	0	0	0	0	0	0	0	0	0	0	0	0	0	0	0	0	0	0	0	0	0	0	0	0	0	0	0	0	0
hsa-mir-4286	0	0	3	0	1	0	0	0	0	0	1	0	0	0	0	0	0	0	0	1	0	0	0	2	1	0	0	0	0	0	0	0	1	0	0	1	0	0	0	0	0	0	0	0	0	0	0	0	0
hsa-mir-4287	0	0	0	0	0	0	0	0	0	0	0	0	0	0	0	0	0	0	0	0	0	0	0	0	0	0	0	0	0	0	0	0	0	0	0	0	0	0	0	0	0	0	0	0	0	0	0	0	0
hsa-mir-4288	0	0	0	0	0	0	0	0	0	0	0	0	0	0	0	0	0	0	0	0	0	0	0	0	0	0	0	0	0	0	0	0	0	0	0	0	0	0	0	0	0	0	0	0	0	0	0	0	0
hsa-mir-4289	0	0	0	0	0	0	0	0	0	0	0	0	0	0	0	0	0	0	0	0	0	0	0	0	0	0	0	0	0	0	0	0	0	0	0	0	0	0	0	0	0	0	0	0	0	0	0	0	0
hsa-mir-429	687	1594	3471	2192	873	1215	1812	1037	1625	1950	174	1158	1031	477	820	723	3169	1410	82	248	1063	529	3135	731	18	385	1820	780	947	421	2568	856	1838	1231	3693	2107	739	914	1500	2024	1344	1825	1751	525	3120	785	787	291	674
hsa-mir-4290	0	0	0	0	0	0	0	0	0	0	0	0	0	0	0	0	0	0	0	0	0	0	0	0	0	0	0	0	0	0	0	0	0	0	0	0	0	0	0	0	0	0	0	0	0	0	0	0	0
hsa-mir-4291	0	0	0	0	0	0	0	0	0	0	0	0	0	0	0	0	0	0	0	0	0	0	0	0	0	0	0	0	0	0	0	0	0	0	0	0	0	0	0	0	0	0	0	0	0	0	0	0	0
hsa-mir-4292	0	0	0	0	0	0	0	0	0	0	0	0	0	0	0	0	0	0	0	0	0	0	0	0	0	0	0	0	0	0	0	0	0	0	0	0	0	0	0	0	0	0	0	0	0	0	0	0	0
hsa-mir-4293	0	0	0	0	0	0	0	0	0	0	0	0	0	0	0	0	0	0	0	0	0	0	0	0	0	0	0	0	0	0	0	0	0	0	0	0	0	0	0	0	0	0	0	0	0	0	0	0	0
hsa-mir-4294	0	0	0	0	0	0	0	0	0	0	0	0	0	0	0	0	0	0	0	0	0	0	0	0	0	0	0	0	0	0	0	0	0	0	0	0	0	0	0	0	0	0	0	0	0	0	0	0	0
hsa-mir-4295	0	0	0	0	0	0	0	0	0	0	0	0	0	0	0	0	0	0	0	0	0	0	0	0	0	0	0	0	0	0	0	0	0	0	0	0	0	0	0	0	0	0	0	0	0	0	0	0	0
hsa-mir-4296	0	0	0	0	0	0	0	0	0	0	0	0	0	0	0	0	0	0	0	0	0	0	0	0	0	0	0	0	0	0	0	0	0	0	0	0	0	0	0	0	0	0	0	0	0	0	0	0	0
hsa-mir-4297	0	0	0	0	0	0	0	0	0	0	0	0	0	0	0	0	0	0	0	0	0	0	0	0	0	0	0	0	0	0	0	0	0	0	0	0	0	0	0	0	0	0	0	0	0	0	0	0	0
hsa-mir-4298	0	0	0	0	0	0	0	0	0	0	0	0	0	0	0	0	0	0	0	0	0	0	0	0	0	0	0	0	0	0	0	0	0	0	0	0	0	0	0	0	0	0	0	0	0	0	0	0	0
hsa-mir-4299	0	0	0	0	0	0	0	0	0	0	0	0	0	0	0	0	0	0	0	0	0	0	0	0	0	0	0	0	0	0	0	0	0	0	0	0	0	0	0	0	0	0	0	0	0	0	0	0	0
hsa-mir-4300	0	0	0	0	0	0	0	0	0	0	0	0	0	0	0	0	0	0	0	0	0	0	0	0	0	0	0	0	0	0	0	0	0	0	0	0	0	0	0	0	0	0	0	0	0	0	0	0	0
hsa-mir-4301	0	0	0	0	0	0	0	0	0	0	0	0	0	0	0	0	0	0	0	0	0	0	0	0	0	0	0	0	0	0	0	0	0	0	0	0	0	0	0	0	0	0	0	0	0	0	0	0	0
hsa-mir-4302	0	0	0	0	0	0	0	0	0	0	0	0	0	0	0	0	0	0	0	0	0	0	0	0	0	0	0	0	0	0	0	0	0	0	0	0	0	0	0	0	0	0	0	0	0	0	0	0	0
hsa-mir-4303	0	0	0	0	0	0	0	0	0	0	0	0	0	0	0	0	0	0	0	0	0	0	0	0	0	0	0	0	0	0	0	0	0	0	0	0	0	0	0	0	0	0	0	0	0	0	0	0	0
hsa-mir-4304	0	0	0	0	0	0	0	0	0	0	0	0	0	0	0	0	0	0	0	0	0	0	0	0	0	0	0	0	0	0	0	0	0	0	0	0	0	0	0	0	0	0	0	0	0	0	0	0	0
hsa-mir-4305	0	0	0	0	0	0	0	0	0	0	0	0	0	0	0	0	0	0	0	0	0	0	0	0	0	0	0	0	0	0	0	0	0	0	0	0	0	0	0	0	0	0	0	0	0	0	0	0	0
hsa-mir-4306	0	0	1	0	0	1	0	0	0	0	0	0	0	1	0	0	0	0	0	1	0	0	0	1	1	0	0	0	0	0	0	0	1	0	0	0	0	0	0	0	0	0	0	0	0	0	0	0	0
hsa-mir-4307	0	0	0	0	0	0	0	0	0	0	0	0	0	0	0	0	0	0	0	0	0	0	0	0	0	0	0	0	0	0	0	0	0	0	0	0	0	0	0	0	0	0	0	0	0	0	0	0	0
hsa-mir-4308	0	0	0	0	0	0	0	0	0	0	0	0	0	0	0	0	0	0	0	0	0	0	0	0	0	0	0	0	0	0	0	0	0	0	0	0	0	0	0	0	0	0	0	0	0	1	0	0	0
hsa-mir-4309	0	0	0	0	0	0	0	0	0	0	0	0	0	0	0	0	0	0	0	0	0	0	0	0	0	0	0	0	0	0	0	0	0	0	0	0	0	0	0	0	0	0	0	0	0	0	0	0	0
hsa-mir-431	7	28	36	65	18	13	21	26	2	10	67	6	16	39	23	24	8	85	7	35	38	10	10	46	30	8	105	60	58	49	10	29	39	114	11	30	39	7	39	23	11	73	16	17	17	15	21	38	20
hsa-mir-4310	0	0	0	0	0	0	0	0	0	0	0	0	0	0	0	0	0	0	0	0	0	0	0	0	0	0	0	0	0	0	0	0	0	0	0	0	0	0	0	0	0	0	0	0	0	0	0	0	0
hsa-mir-4311	0	0	0	0	0	0	0	0	0	0	0	0	0	0	0	0	0	0	0	0	0	0	0	0	0	0	0	0	0	0	0	0	0	0	0	0	0	0	0	0	0	0	0	0	0	0	0	0	0
hsa-mir-4312	0	0	0	0	0	0	0	0	0	0	0	0	0	0	0	0	0	0	0	0	0	0	0	0	0	0	0	0	0	0	0	0	0	0	0	0	0	0	0	0	0	0	0	0	0	0	0	0	0
hsa-mir-4313	0	0	0	0	0	0	0	0	0	0	0	0	0	0	0	0	0	0	0	0	0	0	0	0	0	0	0	0	0	0	0	0	0	0	0	0	0	0	0	0	0	0	0	0	0	0	0	0	0
hsa-mir-4314	0	0	0	0	0	0	0	0	0	0	0	0	0	0	0	0	0	0	0	0	0	0	0	0	0	0	0	0	0	0	0	0	0	0	0	0	0	0	0	0	0	0	0	0	0	0	0	0	0
hsa-mir-4315-1	0	0	0	0	0	0	0	0	0	0	0	0	0	0	0	0	0	0	0	0	0	0	0	0	0	0	0	0	0	0	0	0	0	0	0	0	0	0	0	0	0	0	0	0	0	0	0	0	0
hsa-mir-4315-2	0	0	0	0	0	0	0	0	0	0	0	0	0	0	0	0	0	0	0	0	0	0	0	0	0	0	0	0	0	0	0	0	0	0	0	0	0	0	0	0	0	0	0	0	0	0	0	0	0
hsa-mir-4316	0	0	0	0	0	0	0	0	0	0	0	0	0	0	0	0	0	0	0	0	0	0	0	0	0	0	0	0	0	0	0	0	0	0	0	0	0	0	0	0	0	0	0	0	0	0	0	0	0
hsa-mir-4317	0	0	0	0	0	0	0	0	0	0	0	0	0	0	0	0	0	0	0	0	0	0	0	0	0	0	0	0	0	0	0	0	0	0	0	0	0	0	0	0	0	0	0	0	0	0	0	0	0
hsa-mir-4318	0	0	0	0	0	0	0	0	0	0	0	0	0	0	0	0	0	0	0	0	0	0	0	0	0	0	0	0	0	0	0	0	0	0	0	0	0	0	0	0	0	0	0	0	0	0	0	0	0
hsa-mir-4319	0	0	0	0	0	0	0	0	0	0	0	0	0	0	0	0	0	0	0	0	0	0	0	0	0	0	0	0	0	0	0	0	0	0	0	0	0	0	0	0	0	0	0	0	0	0	0	0	0
hsa-mir-432	5	27	28	59	14	5	12	14	4	8	61	3	13	41	9	12	8	38	6	27	24	8	5	51	9	7	55	34	46	40	10	21	34	80	7	20	26	13	38	10	10	52	8	13	8	9	28	15	14
hsa-mir-4320	0	0	0	0	0	0	0	0	0	0	0	1	0	0	0	0	0	0	0	0	0	0	0	0	0	0	0	0	0	0	0	0	0	0	0	0	0	0	0	0	0	0	0	0	0	0	0	0	0
hsa-mir-4321	0	0	0	0	0	0	0	0	0	0	0	0	0	0	0	0	0	0	0	0	0	0	0	0	0	0	0	0	0	0	0	0	0	0	0	0	0	0	0	0	0	0	0	0	0	0	0	0	0
hsa-mir-4322	0	0	0	0	0	0	0	0	0	0	0	0	0	0	0	0	0	0	0	0	0	0	0	0	0	0	0	0	0	0	0	0	0	0	0	0	0	0	0	0	0	0	0	0	0	0	0	0	0
hsa-mir-4323	0	0	0	0	0	0	0	0	0	0	0	0	0	0	0	0	0	0	0	0	0	0	0	0	0	0	0	0	0	0	0	0	0	0	0	0	0	0	0	0	0	0	0	0	0	0	0	0	0
hsa-mir-4324	0	0	0	0	0	0	0	0	0	0	0	0	0	0	0	0	0	0	0	0	0	0	0	0	0	0	0	0	0	0	0	0	0	0	0	0	0	0	0	0	0	0	0	0	0	0	0	0	0
hsa-mir-4325	0	0	0	0	0	0	0	0	0	0	0	0	0	0	0	0	0	0	0	0	0	0	0	0	0	0	0	0	0	0	0	0	0	0	0	0	0	0	0	0	0	0	0	0	0	0	0	0	0
hsa-mir-4326	52	68	23	37	0	23	16	9	8	11	20	92	14	12	28	31	73	125	75	1	242	10	4	17	59	33	52	1	0	66	0	33	24	0	53	83	0	22	79	31	5	52	19	0	47	0	18	42	41
hsa-mir-4327	0	0	0	0	0	0	0	0	0	0	0	0	0	0	0	0	0	0	0	0	0	0	0	0	0	0	0	0	0	0	0	0	0	0	0	0	0	0	0	0	0	0	0	0	0	0	0	0	0
hsa-mir-4328	0	0	0	0	0	0	0	0	0	0	0	0	0	0	0	0	0	0	0	0	0	0	0	0	0	0	0	0	0	0	0	0	0	0	0	0	0	0	0	0	0	0	0	0	0	0	0	0	0
hsa-mir-4329	0	0	0	0	0	0	0	0	0	0	0	0	0	0	0	0	0	0	0	0	0	0	0	0	0	0	0	0	0	0	0	0	0	0	0	0	0	0	0	0	0	0	0	0	0	0	0	0	0
hsa-mir-433	1	3	5	11	2	1	5	11	0	1	9	1	0	6	0	2	0	3	2	3	2	3	1	6	4	0	6	3	10	3	2	0	2	12	1	2	6	0	8	4	1	8	0	3	6	0	3	6	2
hsa-mir-4330	0	0	0	0	0	0	0	0	0	0	0	0	0	0	0	0	0	0	0	0	0	0	0	0	0	0	0	0	0	0	0	0	0	0	0	0	0	0	0	0	0	0	0	0	0	0	0	0	0
hsa-mir-4417	0	0	0	0	0	0	0	0	0	0	0	0	0	0	0	0	0	0	0	0	0	0	0	0	0	0	0	0	0	0	0	0	0	0	0	0	0	0	0	0	0	0	0	0	0	0	0	0	0
hsa-mir-4418	0	0	0	0	0	0	0	0	0	0	0	0	0	0	0	0	0	0	0	0	0	0	0	0	0	0	0	0	0	0	0	0	0	0	0	0	0	0	0	0	0	0	0	0	0	0	0	0	0
hsa-mir-4419a	0	0	0	0	0	0	0	0	0	0	0	0	0	0	0	0	0	0	0	0	0	0	0	0	0	0	0	0	0	0	0	0	0	0	0	0	0	0	0	0	0	0	0	0	0	0	0	0	0
hsa-mir-4419b	0	0	0	0	0	0	0	0	0	0	0	0	0	0	0	0	0	0	0	0	0	0	0	0	0	0	0	0	0	0	0	1	0	0	0	0	0	0	0	0	1	0	0	0	0	0	0	0	0
hsa-mir-4420	0	0	0	0	0	1	0	0	0	0	0	0	0	0	0	0	0	0	0	0	0	0	0	0	2	0	0	0	0	0	0	0	0	0	0	0	0	0	0	0	0	0	0	0	0	0	0	0	0
hsa-mir-4421	0	1	11	2	0	0	0	0	0	0	0	0	0	0	0	0	0	0	0	0	0	0	0	2	0	0	0	1	0	0	0	0	0	0	0	0	1	1	0	0	1	0	0	0	0	0	0	0	0
hsa-mir-4422	0	0	1	0	0	1	0	0	0	0	0	0	0	0	0	0	0	0	0	0	1	0	0	0	0	0	0	0	0	0	0	1	0	0	0	0	0	0	0	0	0	0	0	0	0	0	0	0	0
hsa-mir-4423	0	0	2	0	0	0	0	0	0	0	0	0	0	0	1	0	0	1	0	0	0	0	0	3	0	0	0	1	0	0	0	0	1	0	1	0	0	1	0	0	1	0	0	0	2	0	0	0	0
hsa-mir-4424	0	1	3	2	0	0	0	0	0	0	2	0	0	0	0	0	0	0	0	0	0	0	0	2	0	0	2	1	1	0	0	0	3	0	4	3	0	1	0	1	0	0	0	0	1	0	0	1	0
hsa-mir-4425	0	0	0	0	0	0	0	0	0	0	1	0	0	0	0	0	0	0	0	0	0	0	0	0	0	0	0	0	0	0	0	0	0	0	0	0	0	0	0	0	0	0	0	1	0	0	1	1	0
hsa-mir-4426	0	1	0	0	0	0	0	0	0	0	0	0	0	0	0	0	0	3	0	0	0	0	0	0	0	0	0	0	0	1	0	0	0	0	1	0	0	0	0	0	0	0	0	0	0	0	0	0	0
hsa-mir-4427	0	1	0	0	0	0	0	0	0	0	0	0	0	0	0	0	0	0	0	0	0	0	0	0	0	0	0	0	0	0	0	0	0	0	0	0	0	0	0	0	0	0	0	0	0	0	0	0	0
hsa-mir-4428	0	0	0	0	0	0	0	0	0	0	0	0	0	0	0	0	0	0	0	0	0	0	0	0	0	0	0	0	0	0	0	0	0	0	0	0	0	0	0	0	0	0	0	0	0	0	0	0	0
hsa-mir-4429	0	0	0	0	0	0	0	0	0	0	0	0	0	0	0	0	0	0	0	0	0	0	0	0	0	0	0	0	0	0	0	0	0	0	0	0	0	0	0	0	0	0	0	0	0	0	0	0	0
hsa-mir-4430	0	0	0	0	0	0	0	0	0	0	0	0	0	0	0	0	0	0	0	0	0	0	0	0	0	0	0	0	0	0	0	0	0	0	0	0	0	0	0	0	0	0	0	0	0	0	0	0	0
hsa-mir-4431	0	0	1	0	0	0	0	1	0	0	0	0	0	2	0	0	0	0	0	0	1	0	0	0	2	0	0	5	0	0	2	0	0	0	0	0	0	0	0	2	0	0	0	0	0	3	0	0	0
hsa-mir-4432	0	0	0	0	0	0	0	0	0	0	0	0	0	0	0	0	0	0	0	1	0	0	0	0	0	0	0	0	0	0	0	0	0	0	0	0	0	0	0	0	0	0	0	0	0	0	0	0	0
hsa-mir-4433a	0	0	0	0	1	0	0	0	0	0	0	0	0	0	0	0	1	0	0	0	0	0	0	0	0	0	2	2	0	0	0	0	0	1	0	1	1	0	0	0	0	1	0	0	0	0	1	0	0
hsa-mir-4433b	1	1	0	0	3	0	0	0	0	0	0	0	0	0	0	0	0	0	0	0	1	0	0	0	0	0	1	16	0	0	0	0	1	3	0	0	0	0	0	0	0	0	0	0	0	26	0	0	0
hsa-mir-4434	0	0	2	0	1	0	0	0	0	0	0	0	0	0	0	0	0	0	0	1	0	0	0	0	1	0	0	0	0	1	0	0	0	0	0	0	0	0	0	0	0	1	0	0	0	0	0	0	0
hsa-mir-4435-1	0	0	0	1	0	0	2	0	0	0	2	0	0	0	0	0	0	0	0	0	1	0	1	0	0	0	0	0	0	0	1	0	0	0	1	0	0	0	0	0	0	0	1	0	0	0	0	0	0
hsa-mir-4435-2	0	0	0	0	0	0	3	0	0	0	0	0	0	0	0	0	0	0	1	0	1	0	1	0	0	0	0	0	0	0	0	0	0	0	0	0	0	0	0	0	0	0	0	0	1	0	0	0	0
hsa-mir-4436a	0	0	0	0	0	0	0	0	0	0	0	0	0	0	0	0	0	0	0	0	0	0	0	0	0	0	0	0	0	0	0	0	0	0	0	0	0	0	0	0	0	0	0	0	0	0	0	0	0
hsa-mir-4436b-1	0	0	0	1	0	0	0	0	0	0	0	0	0	0	0	0	0	0	0	0	0	0	0	0	0	0	0	0	0	1	0	0	0	1	0	0	0	0	0	0	0	0	1	0	0	0	0	0	0
hsa-mir-4436b-2	0	0	0	1	0	0	0	0	0	0	0	0	0	0	0	0	0	0	0	0	0	0	0	0	0	0	0	0	0	0	0	0	0	0	0	0	0	0	0	0	0	0	0	0	0	0	0	0	0
hsa-mir-4437	0	0	0	0	0	0	0	0	0	0	0	0	0	0	0	0	0	0	0	0	0	0	0	0	0	0	0	0	0	0	0	0	0	0	0	0	0	0	0	0	0	0	0	0	0	0	0	0	0
hsa-mir-4438	0	0	0	0	0	0	0	0	0	0	0	0	0	0	0	0	0	0	0	0	0	0	0	0	0	0	0	0	0	0	0	0	0	0	0	0	0	0	0	0	0	0	0	0	0	0	0	0	0
hsa-mir-4439	0	0	1	0	0	0	0	0	0	0	0	0	0	0	0	0	0	0	0	0	0	0	0	0	0	0	0	0	0	0	0	0	0	0	0	0	0	0	0	0	0	0	0	0	0	0	0	0	0
hsa-mir-4440	0	0	0	0	0	0	0	0	0	0	0	0	0	0	0	0	0	0	0	0	0	0	0	0	0	0	0	0	0	0	0	0	0	0	0	0	0	0	0	0	0	0	0	0	0	0	0	0	0
hsa-mir-4441	0	0	0	0	0	0	0	0	0	0	0	0	0	0	0	0	0	0	0	0	0	0	0	0	0	0	0	0	0	0	0	0	0	0	0	0	0	0	0	0	0	0	0	0	0	0	0	0	0
hsa-mir-4442	0	0	3	2	1	0	0	0	1	2	1	1	0	0	0	0	0	0	0	0	1	1	1	0	1	1	0	0	0	1	0	2	0	0	0	0	0	0	0	0	0	0	3	1	0	0	0	2	1
hsa-mir-4443	0	1	0	5	0	0	0	0	0	0	1	0	1	3	0	1	0	0	0	1	0	0	0	1	0	0	0	0	1	1	1	2	1	0	0	1	1	0	1	1	0	0	0	0	0	2	0	1	0
hsa-mir-4444-1	9	1	3	1	0	2	2	0	2	2	3	3	1	2	0	0	0	2	0	2	0	1	1	1	0	0	1	1	0	1	0	2	3	0	2	3	1	1	0	2	0	1	3	0	1	2	0	0	1
hsa-mir-4444-2	17	1	6	2	0	7	1	1	1	3	1	2	0	2	3	0	0	2	0	4	1	1	2	2	5	1	0	2	2	1	2	6	0	1	3	3	1	2	3	4	0	1	5	0	0	6	1	1	1
hsa-mir-4445	0	0	0	0	0	0	0	0	0	0	0	0	0	0	0	0	0	1	0	0	5	0	0	0	0	0	0	0	0	7	0	0	0	0	0	0	0	0	0	0	0	0	0	3	0	0	0	0	0
hsa-mir-4446	0	0	2	0	1	5	0	0	0	0	0	15	0	2	0	0	0	0	0	0	0	0	3	0	0	0	0	0	0	0	0	1	0	5	0	2	1	0	0	0	0	0	1	0	0	0	1	0	1
hsa-mir-4447	0	0	0	0	0	0	0	0	0	0	0	0	0	0	0	0	0	0	0	0	0	0	0	0	0	0	0	0	0	0	0	0	0	0	0	0	0	0	0	0	0	0	0	0	0	0	0	0	0
hsa-mir-4448	0	0	0	0	0	0	0	0	0	0	0	0	0	0	0	0	0	0	0	0	0	0	0	0	0	0	0	0	0	0	0	0	0	0	0	0	0	0	0	0	0	0	0	0	0	0	0	0	0
hsa-mir-4449	0	4	0	0	26	123	1	0	21	3	0	1	0	1	1	2	4	341	22	0	1	1	0	0	8	1	58	2	0	1	1	1	0	1	0	1	1	0	0	0	1	11	7	0	1	5	0	0	0
hsa-mir-4450	0	0	0	0	0	0	0	0	0	0	0	0	0	0	0	0	0	0	0	0	0	0	0	0	0	0	0	1	0	0	1	0	0	0	0	0	0	0	0	0	0	0	0	0	0	0	0	0	0
hsa-mir-4451	0	0	0	0	0	0	0	0	0	0	0	0	0	0	0	1	0	0	0	0	0	0	0	0	0	0	0	0	0	0	0	0	0	0	0	0	0	0	0	0	0	0	0	0	0	0	0	0	0
hsa-mir-4452	0	0	0	0	0	0	0	0	0	0	0	0	0	0	0	0	0	0	1	0	0	0	0	0	0	0	0	0	0	0	0	0	0	0	0	0	0	0	0	0	0	0	0	0	0	0	0	0	0
hsa-mir-4453	2	0	1	2	0	0	0	0	1	0	0	1	2	0	0	0	0	1	1	0	0	0	3	0	1	1	1	0	1	1	8	0	0	0	3	0	1	0	2	0	0	0	0	0	1	0	1	0	0
hsa-mir-4454	0	0	0	1	1	1	0	1	0	0	1	0	0	0	1	0	2	0	0	0	0	0	0	0	2	0	2	0	1	0	0	0	0	1	1	1	0	0	0	0	0	0	0	0	0	0	0	1	0
hsa-mir-4455	0	0	0	0	0	0	0	0	0	0	0	0	0	0	0	0	0	0	0	0	0	0	0	0	0	0	0	0	0	0	0	0	0	0	0	0	0	0	0	0	0	0	0	0	0	0	0	0	0
hsa-mir-4456	0	0	0	0	0	0	0	0	0	0	0	0	0	0	0	0	0	0	0	0	0	0	0	0	0	0	0	0	0	0	0	0	0	0	0	0	0	0	0	0	0	0	0	0	0	0	0	0	0
hsa-mir-4457	0	0	0	0	0	0	0	0	0	0	0	0	0	0	0	0	0	0	0	0	1	0	0	0	0	0	0	0	0	0	0	0	0	0	0	0	0	0	0	0	1	0	0	0	0	0	0	0	1
hsa-mir-4458	0	0	0	0	0	0	0	0	0	0	0	0	0	0	0	0	0	0	0	0	0	0	0	0	0	0	0	0	0	0	0	0	0	0	0	0	0	0	0	0	0	0	0	0	0	0	0	0	0
hsa-mir-4459	0	0	0	0	0	0	0	0	0	0	0	0	0	0	0	0	0	0	0	0	0	0	0	0	0	0	0	0	0	0	0	0	0	0	0	0	0	0	0	0	0	0	0	0	0	0	0	0	0
hsa-mir-4460	0	0	0	0	0	0	0	0	0	0	0	0	0	0	0	0	0	0	0	0	0	0	0	0	0	0	0	0	0	0	0	0	0	0	0	0	0	0	0	0	0	0	0	0	0	0	0	0	0
hsa-mir-4461	7	4	8	3	20	7	3	5	0	2	2	9	2	0	2	4	1	22	1	1	2	6	4	0	22	5	4	5	2	4	0	1	2	3	2	5	6	3	1	5	3	2	5	6	2	14	2	7	0
hsa-mir-4462	0	0	0	0	0	0	0	0	0	0	0	0	0	0	0	0	0	0	0	0	0	0	0	0	0	0	0	0	0	0	0	0	0	0	0	0	0	0	0	0	0	0	0	0	0	0	0	0	0
hsa-mir-4463	0	0	0	0	0	0	0	0	0	0	0	0	0	0	0	0	0	0	0	0	0	0	0	0	0	0	0	0	0	0	0	0	0	0	0	0	0	0	0	0	0	0	0	0	0	0	0	0	0
hsa-mir-4464	0	0	0	0	0	0	0	0	0	0	0	0	0	0	0	0	0	0	0	0	0	0	0	0	0	0	0	0	0	0	0	0	0	0	0	0	0	0	0	0	0	0	0	0	0	0	0	0	0
hsa-mir-4465	0	0	0	0	0	0	0	0	0	0	0	0	0	0	0	0	0	0	13	0	0	0	0	0	0	0	0	0	0	0	0	0	0	0	0	0	0	0	5	0	0	0	0	2	0	0	0	3	0
hsa-mir-4466	0	0	0	0	0	0	0	0	0	0	0	0	0	0	0	0	0	0	1	0	0	0	0	0	0	0	0	0	0	0	0	0	0	0	0	0	1	0	0	0	0	0	0	0	0	0	0	0	0
hsa-mir-4467	0	0	0	0	0	0	0	0	0	0	0	0	0	0	0	0	0	0	0	0	0	0	0	0	0	0	0	0	0	1	0	0	0	0	1	0	0	1	0	0	0	0	0	0	0	0	0	0	0
hsa-mir-4468	0	0	0	0	0	0	0	0	0	0	0	0	0	0	0	0	0	0	0	0	0	0	0	0	0	0	0	0	0	0	0	0	0	0	0	0	0	0	0	0	0	0	0	0	0	0	0	0	0
hsa-mir-4469	0	0	0	0	0	0	1	0	0	1	1	0	0	0	0	0	0	0	0	0	0	0	0	0	0	0	0	0	1	0	0	2	1	0	1	1	0	0	0	0	0	0	1	0	0	0	0	0	0
hsa-mir-4470	1	1	0	0	0	0	1	1	0	1	0	1	2	1	0	0	0	0	0	2	0	0	0	0	1	1	0	0	0	0	1	1	1	0	1	0	1	0	0	1	1	2	1	0	1	0	0	0	0
hsa-mir-4471	0	0	0	0	0	0	0	0	0	0	0	0	0	0	0	0	0	0	0	0	0	0	0	0	0	0	0	0	0	0	0	0	0	0	0	0	0	0	0	0	0	0	0	0	0	0	0	0	0
hsa-mir-4472-1	0	0	0	0	0	0	0	0	0	0	0	0	0	0	0	0	0	0	0	0	0	0	0	0	0	0	0	0	0	0	0	0	0	0	0	0	0	0	0	0	0	0	0	0	0	0	0	0	0
hsa-mir-4472-2	0	0	0	0	0	0	0	0	0	0	0	0	0	0	0	0	0	0	0	0	0	0	0	0	0	0	0	0	0	0	0	0	0	0	0	0	0	0	0	0	0	0	0	0	0	0	0	0	0
hsa-mir-4473	0	4	9	3	1	0	0	2	1	2	1	8	1	0	0	2	1	3	2	2	0	7	3	0	4	1	0	2	4	2	2	0	5	7	2	6	0	0	3	0	0	4	0	0	1	1	0	0	0
hsa-mir-4474	0	1	0	1	0	0	0	0	0	0	0	1	0	0	0	1	0	2	0	0	0	1	1	0	0	0	0	0	1	0	0	0	1	1	0	0	0	0	1	0	0	1	0	0	0	0	0	0	0
hsa-mir-4475	0	0	0	0	0	0	0	0	0	0	0	0	0	0	0	0	0	0	0	0	0	0	0	0	0	0	0	0	0	0	0	0	0	0	0	0	0	0	0	0	0	0	0	0	0	0	0	0	0
hsa-mir-4476	0	0	0	0	0	0	0	0	0	0	0	0	0	0	0	0	0	0	0	0	0	0	0	0	0	0	0	0	0	0	0	0	0	0	0	0	0	0	0	0	0	0	0	0	0	0	0	0	0
hsa-mir-4477a	0	0	0	0	0	0	0	0	0	0	0	0	0	0	0	0	0	0	0	0	0	0	0	0	0	0	0	0	0	0	0	0	0	0	0	0	0	0	0	0	0	0	0	0	0	0	0	0	0
hsa-mir-4477b	0	0	0	0	0	0	0	0	0	0	0	0	0	0	0	0	0	0	0	0	0	0	0	0	0	0	0	0	0	0	0	0	0	0	0	0	0	0	0	0	0	0	0	0	0	0	0	0	0
hsa-mir-4478	0	0	0	0	0	0	0	0	0	0	0	0	0	0	0	0	0	0	0	0	0	0	0	0	0	0	0	0	0	0	0	1	0	0	0	0	0	0	0	0	0	0	0	0	0	2	0	0	0
hsa-mir-4479	0	1	0	0	0	1	0	0	3	1	1	0	0	0	0	0	0	0	0	0	1	0	3	0	2	0	0	0	1	0	0	0	1	0	0	1	0	1	0	1	0	3	0	0	0	0	0	0	0
hsa-mir-448	0	0	0	0	0	0	2	0	0	1	0	0	0	0	0	0	1	0	0	0	2	0	0	0	0	0	0	0	0	0	0	0	0	0	0	0	0	0	0	0	0	0	0	0	0	2	0	0	0
hsa-mir-4480	0	0	0	0	0	0	1	0	0	0	0	0	0	0	0	0	0	0	2	0	0	0	0	0	0	0	0	0	0	0	0	0	0	0	0	0	0	0	0	0	0	0	0	0	0	0	0	0	0
hsa-mir-4481	0	0	0	0	0	0	0	0	0	0	0	0	0	0	0	0	0	0	0	0	0	0	0	0	0	0	0	0	0	0	0	0	0	0	0	0	0	0	0	0	0	0	0	0	0	0	0	0	0
hsa-mir-4482	3	0	0	0	0	0	1	0	0	0	0	0	0	0	0	0	0	0	0	0	0	0	0	0	0	0	0	0	0	0	1	0	0	0	0	0	0	0	0	0	0	0	1	0	0	0	0	0	0
hsa-mir-4483	0	0	0	0	0	0	0	0	0	0	0	0	0	0	0	0	0	0	0	0	0	0	0	0	0	0	0	0	0	0	0	0	0	0	0	0	0	0	0	0	0	0	0	0	0	0	0	0	0
hsa-mir-4484	0	0	0	1	1	0	0	4	0	0	0	0	1	1	0	1	0	0	0	0	1	1	0	1	1	0	2	1	0	0	1	0	3	0	0	2	1	1	0	1	1	1	0	0	0	1	0	0	1
hsa-mir-4485	0	0	0	0	0	0	0	0	0	0	0	0	0	0	0	0	0	0	0	0	0	0	0	0	0	0	0	0	0	0	0	0	0	0	0	0	0	0	0	0	0	0	0	0	0	0	0	0	0
hsa-mir-4486	0	0	0	0	0	0	0	0	0	0	0	0	0	0	0	0	0	0	0	0	0	0	0	0	0	0	0	0	0	0	0	0	0	0	0	0	0	0	0	0	0	0	0	0	0	0	0	0	0
hsa-mir-4487	0	0	0	1	0	0	0	0	0	0	2	0	0	0	0	0	0	0	0	0	0	0	0	0	0	0	1	0	0	0	0	0	0	0	0	0	0	0	0	0	0	0	0	0	0	0	0	0	0
hsa-mir-4488	0	0	0	0	0	0	0	0	0	0	0	0	0	0	0	0	0	0	0	0	0	0	0	0	0	0	0	0	0	0	0	0	0	0	0	0	0	0	0	0	0	0	0	0	0	0	0	0	0
hsa-mir-4489	0	0	0	0	0	1	0	0	0	0	0	0	0	0	0	0	0	0	0	0	0	0	0	0	0	0	0	1	0	0	0	0	0	0	0	1	0	0	0	0	0	0	0	0	0	0	0	0	0
hsa-mir-4490	0	0	0	0	0	0	0	0	0	0	0	0	0	0	0	0	0	0	0	0	0	0	0	0	0	0	0	0	0	0	0	0	0	0	0	0	0	0	0	0	0	0	0	0	0	0	0	0	0
hsa-mir-4491	1	0	4	6	1	1	1	1	0	0	2	1	3	1	0	0	0	0	1	5	0	0	1	2	4	0	0	4	1	0	0	0	6	2	1	0	1	1	0	8	1	0	1	0	0	0	0	0	1
hsa-mir-4492	0	1	2	4	0	0	0	1	0	0	0	0	0	0	0	0	0	0	1	0	0	0	0	1	1	0	0	0	0	2	2	0	0	0	0	0	1	0	0	0	0	0	0	1	0	0	0	0	0
hsa-mir-4493	0	0	0	0	0	0	0	0	0	0	0	0	0	0	0	0	0	0	0	0	0	0	0	0	0	0	0	0	0	0	0	0	0	0	0	0	0	0	0	0	0	0	0	0	0	0	0	0	0
hsa-mir-4494	3	0	1	0	0	0	0	0	0	0	1	0	0	0	0	0	0	0	0	0	0	0	0	0	0	0	0	1	0	0	0	0	0	0	0	0	0	0	0	0	0	1	0	0	0	0	0	0	0
hsa-mir-4495	0	0	0	0	0	0	0	0	0	0	0	0	0	0	0	0	0	0	0	0	0	0	0	0	0	0	0	0	0	0	0	0	0	0	0	0	0	0	0	0	0	0	0	0	0	0	0	0	0
hsa-mir-4496	0	0	0	0	0	0	0	0	0	0	0	0	0	0	0	0	0	0	0	0	0	0	0	0	0	0	0	0	0	0	0	0	0	0	0	0	0	0	0	0	0	0	0	0	0	0	0	0	0
hsa-mir-4497	0	0	0	0	0	0	0	0	0	0	0	0	0	0	0	0	0	0	0	0	0	0	0	0	0	0	0	0	0	0	0	0	0	0	0	0	0	0	0	0	0	0	0	0	0	0	0	0	0
hsa-mir-4498	0	0	0	0	1	0	0	0	0	0	0	0	0	0	0	0	0	0	0	0	0	0	1	0	0	0	0	0	0	0	0	1	0	0	0	0	0	0	0	1	0	0	0	0	0	0	0	0	0
hsa-mir-4499	0	0	0	0	0	0	0	0	0	0	0	0	0	0	0	0	0	0	0	0	0	0	0	0	0	0	0	0	0	0	0	0	0	0	0	0	0	0	0	0	0	0	0	0	0	0	0	0	0
hsa-mir-449a	0	1	7	0	0	3	0	1	1	1	0	0	1	0	0	0	0	5	0	0	1	1	0	0	0	0	2	7	1	1	0	4	3	1	1	0	0	0	1	0	0	2	0	4	1	12	0	1	0
hsa-mir-449b	1	1	4	0	0	0	0	0	0	1	0	0	0	0	0	0	0	0	0	0	0	0	0	0	0	0	0	0	0	0	0	0	0	0	0	0	0	0	0	0	0	0	0	0	0	2	0	0	0
hsa-mir-449c	0	0	2	0	0	1	0	0	0	0	0	0	0	0	0	0	0	0	0	0	1	0	0	0	0	0	0	0	0	1	1	0	0	0	0	0	0	0	0	0	0	0	0	0	0	1	0	0	0
hsa-mir-4500	0	0	0	0	0	0	0	0	0	0	0	0	0	0	0	0	0	0	0	0	0	0	0	0	0	0	0	0	0	0	0	0	0	0	0	0	0	0	0	0	0	0	0	0	0	0	0	0	0
hsa-mir-4501	0	1	4	2	0	0	0	1	0	0	0	0	1	0	0	0	0	1	2	0	3	0	0	0	0	0	0	0	1	0	1	0	0	0	0	30	0	2	0	0	1	0	0	0	0	0	0	0	2
hsa-mir-4502	1	1	0	0	0	0	0	0	0	0	0	0	0	0	0	0	0	0	0	0	0	0	0	0	1	1	0	0	0	0	0	0	0	0	0	1	0	0	0	0	0	0	0	0	0	0	0	0	0
hsa-mir-4503	0	0	0	0	0	0	0	0	0	0	0	0	0	0	0	0	0	0	0	0	0	0	0	0	0	0	0	0	0	0	0	0	0	0	0	0	0	0	0	0	0	0	0	0	0	0	0	0	0
hsa-mir-4504	0	0	0	0	0	0	0	0	1	0	0	0	0	0	0	0	0	0	0	0	0	1	0	0	0	0	0	0	0	0	0	0	0	0	0	0	0	0	0	0	0	0	0	0	0	0	0	0	0
hsa-mir-4505	0	0	2	0	0	0	0	0	0	0	0	0	0	0	0	0	0	0	0	0	0	0	0	0	0	0	0	0	0	0	0	0	0	0	0	1	0	0	0	0	0	0	1	1	0	0	0	0	0
hsa-mir-4506	0	0	0	0	0	0	0	0	0	0	0	0	0	0	0	0	0	0	0	0	0	0	0	0	0	0	0	0	0	0	0	0	0	0	0	0	0	0	0	0	0	0	0	0	0	0	0	0	0
hsa-mir-4507	0	0	0	0	0	0	0	0	0	0	0	0	0	0	0	0	0	0	0	1	0	0	0	0	0	0	0	0	0	0	0	0	0	0	0	0	0	0	0	0	0	0	0	0	0	0	0	0	0
hsa-mir-4508	0	0	0	0	0	0	0	0	0	0	0	0	0	0	0	0	0	0	0	0	0	0	0	0	0	0	0	0	0	0	0	0	0	0	0	0	0	0	0	0	0	0	0	0	0	0	0	0	0
hsa-mir-4509-1	0	0	0	0	0	0	0	0	0	0	0	0	0	0	0	0	0	0	0	0	0	0	0	0	0	0	0	0	0	0	0	0	0	0	0	0	0	0	0	0	0	0	0	0	0	0	0	0	0
hsa-mir-4509-2	0	0	0	0	0	0	0	0	0	0	0	0	0	0	0	0	0	0	0	0	0	0	0	0	0	0	0	0	0	0	0	0	0	0	0	0	0	0	0	0	0	0	0	0	0	0	0	0	0
hsa-mir-4509-3	0	0	0	0	0	0	0	0	0	0	0	0	0	0	0	0	0	0	0	0	0	0	0	0	0	0	0	0	0	0	0	0	0	0	0	0	0	0	0	0	0	0	0	0	0	0	0	0	0
hsa-mir-450a-1	6	11	37	31	3	8	6	17	6	11	10	11	11	3	1	9	4	16	6	2	34	12	11	3	32	11	12	38	16	21	14	10	37	24	19	16	12	15	10	28	20	34	6	38	14	22	13	18	13
hsa-mir-450a-2	10	11	29	29	4	10	9	17	8	7	6	9	12	6	3	8	5	20	4	4	35	6	11	3	31	6	13	30	22	17	13	14	31	25	17	9	9	12	10	29	20	26	4	30	10	19	9	12	11
hsa-mir-450b	17	48	82	33	14	20	17	36	28	14	33	24	38	24	8	31	12	55	25	10	85	24	52	10	104	16	57	45	34	65	19	35	55	85	25	61	18	30	15	74	51	77	21	75	48	62	17	48	15
hsa-mir-4510	0	0	1	0	0	0	0	0	0	0	0	0	0	0	0	0	0	0	0	0	0	0	0	0	0	0	0	0	0	1	0	0	0	0	0	0	0	0	0	0	0	0	0	0	0	0	0	0	0
hsa-mir-4511	0	0	0	0	0	0	0	0	0	0	0	0	0	1	0	0	0	0	0	0	2	0	0	0	0	0	0	0	0	0	0	1	1	2	0	0	0	0	1	1	0	0	0	2	0	0	1	0	1
hsa-mir-4512	0	2	0	0	0	0	0	0	0	0	0	0	0	0	0	0	0	0	0	0	0	0	0	0	0	1	0	0	0	0	0	0	0	0	0	0	0	0	0	0	0	0	0	0	0	0	0	0	0
hsa-mir-4513	0	0	1	0	0	0	0	0	0	0	0	0	0	0	0	0	0	0	0	0	0	0	0	0	0	0	0	0	0	0	0	0	0	0	0	0	0	0	0	0	0	0	0	0	0	0	0	0	0
hsa-mir-4514	0	0	0	0	0	0	0	0	0	0	0	0	0	0	0	0	0	0	0	0	0	0	0	0	0	0	0	0	0	0	0	0	0	0	0	0	0	0	0	0	0	0	0	0	0	0	0	0	0
hsa-mir-4515	0	1	0	1	0	0	0	0	0	0	2	0	0	0	0	0	1	0	0	0	0	0	3	0	1	0	0	2	0	1	0	1	0	7	0	3	0	0	0	2	0	1	0	1	0	0	0	0	0
hsa-mir-4516	0	0	0	0	1	0	0	0	0	0	0	0	0	0	2	0	0	1	0	0	0	0	0	0	0	0	0	0	0	0	0	1	0	0	0	0	0	0	0	0	0	1	0	0	0	0	0	0	0
hsa-mir-4517	3	2	0	0	0	0	0	0	1	0	1	5	0	1	0	0	1	1	1	0	2	0	0	1	0	0	0	12	0	3	5	1	1	1	0	2	0	2	0	0	0	1	2	1	0	3	1	5	1
hsa-mir-4518	0	0	0	0	0	0	0	0	0	0	0	0	0	0	0	0	0	0	0	0	0	0	0	0	1	0	0	1	0	0	0	0	0	0	0	0	0	1	0	0	0	0	0	0	0	0	0	0	0
hsa-mir-4519	0	1	0	1	0	0	0	0	1	0	0	0	0	0	0	0	0	0	0	0	0	0	0	0	0	1	0	0	0	0	0	1	0	0	0	0	0	0	0	0	0	1	0	0	0	0	0	0	0
hsa-mir-451a	2700	852	5970	4384	1482	223	274	1242	1282	1458	976	865	1131	1019	249	748	3577	3076	221	1325	968	1676	976	5715	1949	258	2384	18891	1586	2174	1232	993	2607	2260	524	3470	735	558	1759	3171	1098	574	3209	764	1008	17632	1391	465	596
hsa-mir-451b	0	0	0	0	0	0	0	0	0	0	0	0	0	0	0	0	0	0	0	0	0	0	0	0	0	0	0	0	0	0	0	0	0	0	0	0	0	0	0	0	0	0	0	0	0	0	0	0	0
hsa-mir-452	27	41	366	376	55	83	75	51	51	42	190	44	44	105	47	72	16	135	40	761	168	311	144	1254	1381	9	307	141	343	735	62	136	215	665	2285	200	90	46	129	117	23	79	46	912	65	92	136	302	102
hsa-mir-4520-1	0	0	0	0	0	0	0	0	1	0	0	0	0	0	0	0	0	0	0	0	0	0	0	1	0	0	0	0	0	0	0	0	0	0	0	0	0	0	1	0	0	0	0	0	0	0	0	0	0
hsa-mir-4520-2	0	0	0	0	0	0	0	0	0	0	0	0	0	0	0	0	0	0	0	0	0	0	0	0	0	0	0	0	0	0	0	0	0	0	0	0	0	0	0	0	0	0	0	0	0	0	0	0	0
hsa-mir-4521	1	0	6	3	0	0	2	14	0	1	1	1	4	2	5	0	1	4	1	0	0	0	2	4	6	0	5	26	1	15	2	3	4	12	2	1	0	0	1	2	2	2	2	1	1	0	3	3	0
hsa-mir-4522	0	0	0	1	0	0	0	0	0	1	0	0	0	0	0	0	0	0	0	0	0	0	0	0	0	1	0	0	0	0	0	0	0	1	1	0	1	0	0	0	0	0	0	0	1	1	0	0	1
hsa-mir-4523	0	0	1	0	1	2	0	0	1	0	0	0	0	0	0	0	0	3	1	0	1	0	0	0	0	1	0	0	0	0	0	0	0	1	2	1	0	1	0	1	0	0	1	0	0	0	0	0	0
hsa-mir-4524a	0	0	1	0	1	0	0	0	0	0	1	0	0	1	0	0	0	0	0	1	0	1	0	0	0	0	0	0	2	0	0	0	2	0	2	0	0	1	0	0	0	0	0	1	0	0	0	0	0
hsa-mir-4524b	0	0	0	0	0	0	0	0	0	0	0	0	0	0	0	0	0	0	0	0	0	0	0	0	0	0	0	0	0	0	0	0	0	0	0	0	0	0	0	0	0	0	0	0	0	0	0	0	0
hsa-mir-4525	1	0	0	0	1	1	0	0	2	0	0	0	0	1	3	1	2	4	0	0	2	0	3	0	0	1	0	0	1	0	1	3	1	4	1	0	0	1	2	0	0	2	1	0	0	1	0	0	0
hsa-mir-4526	0	0	0	0	0	0	0	0	0	0	0	0	0	0	0	0	0	1	0	0	0	0	0	0	0	0	0	0	0	0	0	0	0	0	0	0	0	0	0	0	0	0	0	0	0	0	0	0	0
hsa-mir-4527	0	0	0	0	0	0	0	0	0	0	0	0	0	0	0	0	0	0	0	0	0	0	0	0	0	0	0	0	0	0	0	0	0	0	0	0	0	0	0	0	0	0	0	0	0	0	0	1	0
hsa-mir-4528	0	0	0	0	0	0	0	0	0	0	0	0	0	0	0	0	0	0	0	0	0	0	0	0	0	0	0	1	0	0	0	0	0	0	0	0	0	0	0	0	0	0	0	0	0	0	0	0	0
hsa-mir-4529	0	0	0	1	0	0	0	0	0	0	1	0	0	0	0	0	0	1	0	0	0	0	0	1	0	0	0	0	2	0	0	0	0	1	0	0	0	0	0	0	0	0	0	0	0	1	0	1	2
hsa-mir-4530	0	0	0	0	0	0	0	0	0	0	0	0	0	0	0	0	0	0	0	0	0	0	0	0	0	0	0	0	0	0	0	0	0	0	0	0	1	0	0	0	0	0	0	0	0	0	0	0	0
hsa-mir-4531	0	0	0	0	0	0	0	0	0	0	0	0	0	0	0	0	0	0	0	0	0	0	0	0	0	0	0	0	0	0	0	0	0	0	0	0	0	0	0	0	0	0	0	0	0	0	0	0	0
hsa-mir-4532	0	0	0	0	1	2	0	0	0	0	0	0	0	0	0	0	0	0	0	0	0	0	0	0	0	1	0	0	0	0	0	0	0	0	0	0	0	0	0	0	0	0	0	0	0	0	0	0	0
hsa-mir-4533	0	0	0	0	0	0	0	0	0	0	0	0	0	1	0	0	0	0	0	0	0	0	0	0	6	0	1	1	0	0	0	1	2	0	0	1	0	0	0	0	0	0	0	0	1	2	0	0	0
hsa-mir-4534	0	0	0	0	0	0	0	0	0	0	0	0	0	0	0	0	0	0	0	0	0	0	0	0	0	0	0	0	0	0	0	0	0	0	0	0	0	0	0	0	0	0	0	0	0	0	0	0	0
hsa-mir-4535	0	0	0	0	0	0	0	0	0	0	0	0	0	0	0	0	0	0	0	0	0	0	0	0	0	0	0	0	0	0	0	0	0	0	0	0	0	0	0	0	0	0	0	0	0	0	0	0	0
hsa-mir-4536-1	0	0	0	1	0	0	0	0	0	0	0	0	0	1	0	0	0	0	0	0	0	0	0	1	0	0	0	0	0	0	0	0	2	1	0	0	1	1	0	0	0	0	0	0	0	0	0	0	1
hsa-mir-4536-2	0	0	1	0	0	0	0	0	0	0	0	0	0	0	0	0	0	2	0	1	0	0	0	1	0	0	0	1	0	0	0	0	4	0	0	0	0	0	0	0	0	0	0	0	0	0	0	1	1
hsa-mir-4537	0	0	0	0	0	0	0	0	0	0	0	0	0	0	0	0	0	0	0	0	0	0	0	0	0	0	0	0	0	0	0	0	0	0	0	0	0	0	0	0	0	0	0	0	0	0	0	0	0
hsa-mir-4538	0	0	0	0	0	0	0	0	0	0	0	0	0	0	0	0	0	1	0	0	0	0	0	0	0	0	0	0	0	0	0	0	0	0	0	0	0	0	0	0	0	0	0	0	0	0	0	0	0
hsa-mir-4539	0	0	0	0	0	0	0	0	0	0	0	0	0	0	0	0	0	0	0	0	0	0	0	0	0	0	0	0	0	0	0	0	0	0	0	0	0	0	0	0	0	0	0	0	0	0	0	0	0
hsa-mir-454	47	18	118	47	49	61	48	36	31	33	35	65	22	30	16	40	32	134	11	27	45	21	73	30	74	26	35	135	26	55	58	56	74	70	63	88	49	68	38	70	24	22	39	61	38	59	31	74	35
hsa-mir-4540	0	0	0	0	0	0	0	0	0	0	0	0	0	0	0	0	0	0	0	0	0	0	0	0	0	0	0	0	0	0	0	0	0	0	0	0	0	0	0	0	0	0	0	0	0	0	0	0	0
hsa-mir-455	305	645	806	688	503	181	219	252	961	354	196	441	180	204	323	416	293	1030	105	198	595	479	718	299	1972	831	1262	598	486	527	561	685	762	1519	293	888	401	188	914	678	288	1250	1082	886	154	255	179	555	315
hsa-mir-4632	0	0	1	0	0	0	0	0	0	2	1	0	0	1	0	0	1	0	0	0	1	0	1	0	1	0	1	2	4	1	2	1	0	0	0	0	0	0	0	0	0	0	0	2	0	0	0	1	2
hsa-mir-4633	0	0	0	0	0	0	0	0	0	0	0	0	0	0	0	0	0	0	0	0	0	0	0	0	0	0	0	0	0	0	0	0	0	0	0	0	0	0	0	0	0	0	0	0	0	0	0	0	0
hsa-mir-4634	0	0	0	0	0	0	0	0	0	0	0	0	1	0	0	0	0	0	0	0	0	0	0	0	0	0	0	0	0	0	0	0	0	0	0	0	0	0	0	0	0	0	0	0	0	0	0	0	0
hsa-mir-4635	0	0	0	0	1	2	0	0	0	0	0	0	0	0	0	0	0	1	0	0	0	0	0	0	0	0	0	0	0	0	0	0	0	0	0	0	0	1	0	0	0	1	0	0	0	0	0	0	0
hsa-mir-4636	4	1	0	4	2	0	0	0	0	1	3	2	0	2	2	2	0	0	0	1	3	0	1	3	5	0	0	4	4	2	0	5	4	4	14	8	1	0	0	4	0	1	0	0	3	2	3	0	0
hsa-mir-4637	0	1	0	0	1	0	1	0	0	0	0	0	0	0	0	1	0	0	0	0	0	0	0	0	0	0	1	0	0	0	0	0	1	0	1	0	0	0	1	3	0	0	1	0	0	0	0	0	1
hsa-mir-4638	1	3	5	0	0	2	1	1	2	2	1	0	1	0	1	3	2	0	0	1	0	2	8	0	1	1	1	2	2	0	1	3	1	1	2	1	3	0	1	1	0	10	2	3	2	1	0	2	1
hsa-mir-4639	1	0	1	0	0	0	0	0	0	0	0	0	0	0	0	0	0	1	0	0	0	1	0	0	0	0	0	0	0	1	0	0	0	0	0	0	0	0	1	0	0	0	0	0	0	0	0	0	0
hsa-mir-4640	1	1	0	3	1	1	3	0	1	1	1	2	0	0	0	1	5	2	0	3	0	0	1	3	1	1	2	2	1	0	1	0	8	1	3	3	1	0	2	0	0	6	1	0	6	1	0	0	2
hsa-mir-4641	0	0	0	0	0	0	0	0	0	0	0	0	0	0	0	0	0	0	0	0	0	0	0	0	0	0	0	0	0	0	0	1	0	0	0	0	0	0	0	0	0	0	0	0	0	0	0	0	0
hsa-mir-4642	0	0	0	0	0	0	0	0	0	0	0	0	0	0	0	0	0	0	0	0	0	0	0	0	0	0	0	0	0	0	0	0	0	0	0	0	0	0	0	0	0	0	0	0	0	0	0	0	0
hsa-mir-4643	0	0	0	0	0	0	1	0	0	0	0	0	0	0	0	0	0	0	0	0	0	0	1	0	0	0	0	0	0	0	0	0	0	0	2	0	0	1	2	0	0	1	0	0	0	0	0	0	0
hsa-mir-4644	0	0	0	0	0	1	0	0	0	0	0	0	0	0	0	0	0	0	0	0	0	0	0	0	0	0	0	0	0	0	0	0	0	0	0	0	0	0	0	0	0	0	0	0	0	0	0	0	0
hsa-mir-4645	1	0	1	0	0	0	4	0	0	1	1	1	0	0	0	0	0	0	1	0	2	0	2	0	0	0	0	0	1	2	0	1	2	1	1	0	0	1	1	1	0	3	1	0	0	1	0	1	1
hsa-mir-4646	1	0	0	1	0	0	0	0	0	0	0	0	0	0	0	0	2	1	0	0	0	0	0	0	1	0	0	0	0	0	0	0	0	0	0	0	0	0	0	0	0	0	0	0	1	1	0	0	0
hsa-mir-4647	1	2	1	1	1	1	0	0	2	0	1	1	0	1	1	0	4	3	0	0	1	0	0	0	0	0	0	0	0	0	3	0	0	0	2	2	1	0	3	0	0	0	0	4	0	0	1	0	0
hsa-mir-4648	1	5	2	0	2	1	0	0	0	1	0	0	0	0	0	0	1	1	0	0	0	0	0	0	0	0	0	0	0	0	0	0	0	2	0	0	0	0	0	0	0	0	0	0	0	0	0	0	0
hsa-mir-4649	0	0	0	0	0	2	2	0	0	0	0	0	0	1	0	0	0	0	0	0	0	1	0	1	0	0	1	0	0	0	0	0	1	0	0	0	0	1	0	0	0	2	0	0	0	0	0	0	0
hsa-mir-4650-1	0	0	0	0	0	0	0	0	0	0	0	0	0	0	0	0	0	0	0	0	0	0	0	0	0	0	0	0	0	0	0	0	0	0	0	0	0	0	0	0	0	0	0	0	0	0	0	0	0
hsa-mir-4650-2	0	0	0	0	0	0	0	0	0	0	0	0	0	0	0	0	0	0	0	0	0	0	0	0	0	0	0	0	0	0	0	0	0	0	0	0	0	0	0	0	0	0	0	0	0	0	0	0	0
hsa-mir-4651	0	0	0	1	1	0	0	0	0	0	0	0	0	0	0	0	0	1	0	0	0	0	0	0	0	1	0	0	0	0	0	0	0	0	0	0	0	0	0	0	0	0	0	0	1	0	0	0	0
hsa-mir-4652	0	29	0	62	0	7	1	0	0	9	0	0	0	0	2	5	3	0	12	0	23	11	13	7	19	0	7	4	11	15	4	1	26	29	12	0	0	14	58	0	0	4	9	18	0	45	4	12	5
hsa-mir-4653	0	0	2	0	0	0	2	0	0	0	0	0	0	0	0	0	0	0	0	0	1	0	0	0	0	0	1	0	0	1	0	0	0	0	0	0	0	0	0	0	0	0	0	0	0	0	0	0	0
hsa-mir-4654	0	1	0	0	1	0	1	0	0	0	0	0	0	0	0	0	0	1	1	0	0	0	0	0	0	0	0	1	1	0	1	1	0	0	0	0	0	1	0	0	0	0	0	0	1	1	0	0	0
hsa-mir-4655	0	0	0	0	0	0	0	0	0	0	0	0	0	0	0	0	0	0	0	0	0	0	0	0	0	0	0	0	0	0	0	0	0	0	0	0	0	0	0	0	0	0	0	0	0	0	0	0	0
hsa-mir-4656	0	0	0	0	0	0	0	0	0	0	0	0	0	0	0	0	0	0	0	0	0	0	0	0	0	0	0	0	0	0	0	0	0	0	0	0	0	0	0	0	0	0	0	0	0	0	0	0	0
hsa-mir-4657	0	0	0	2	0	1	1	0	0	0	0	0	0	0	1	0	0	2	0	0	0	0	1	0	0	0	0	2	0	0	0	1	1	0	0	1	0	0	0	1	0	2	1	1	0	0	0	0	0
hsa-mir-4658	0	0	3	0	0	0	2	1	1	1	0	3	0	0	1	0	2	0	1	0	0	0	0	1	0	0	1	0	1	0	1	0	1	0	6	0	1	0	3	1	0	1	0	0	0	0	0	2	1
hsa-mir-4659a	0	0	1	0	1	0	0	0	0	0	0	0	0	0	0	1	0	0	1	0	0	1	0	1	0	0	1	0	0	0	0	0	0	1	0	1	1	0	0	2	0	0	0	1	0	1	0	0	0
hsa-mir-4659b	0	0	0	0	0	0	0	0	0	0	0	0	0	0	0	0	0	0	0	0	0	0	0	0	0	0	0	0	0	0	1	0	0	0	0	0	0	0	0	0	0	0	0	0	0	0	0	0	0
hsa-mir-466	0	2	1	0	0	0	0	0	0	0	0	0	0	0	1	0	0	0	0	1	2	2	0	0	0	0	12	0	0	1	0	0	0	1	0	1	0	0	0	0	0	0	0	0	0	0	1	0	0
hsa-mir-4660	3	3	14	2	4	3	0	1	17	1	32	0	0	0	3	1	1	12	0	0	10	1	4	2	6	5	0	2	3	1	2	1	5	5	11	7	4	2	0	11	0	6	2	3	5	0	0	3	1
hsa-mir-4661	38	14	19	14	21	13	34	2	28	43	8	20	5	5	6	26	3	23	54	2	29	23	35	12	10	5	28	24	13	19	7	49	17	35	56	6	30	15	11	15	3	3	41	16	24	105	4	37	10
hsa-mir-4662a	93	23	941	102	21	81	14	38	2	7	38	26	71	113	2	106	1	22	29	189	11	8	49	77	24	3	40	31	52	75	5	24	64	57	17	387	1231	413	9	7	49	25	6	10	19	20	46	17	42
hsa-mir-4662b	0	0	1	0	0	0	0	0	0	0	0	0	1	0	0	0	0	0	0	0	0	0	0	0	0	0	0	0	0	0	0	0	0	2	0	0	1	1	0	0	0	0	0	0	0	0	0	0	0
hsa-mir-4663	0	0	0	0	0	0	0	0	0	0	0	0	0	0	0	0	0	0	0	0	0	0	0	0	0	0	0	0	0	0	0	0	0	0	0	0	0	0	0	0	0	0	0	0	0	0	0	0	0
hsa-mir-4664	1	11	12	3	5	0	0	0	3	6	1	5	0	0	10	1	1	5	2	0	22	1	9	0	0	2	1	2	2	1	2	1	2	10	0	18	1	1	3	0	0	10	1	6	9	2	1	1	0
hsa-mir-4665	1	0	0	2	0	0	1	0	0	1	0	0	0	0	0	0	0	0	2	0	0	1	0	0	0	1	0	0	0	0	1	0	0	4	0	0	0	1	0	0	0	1	0	1	1	2	0	0	2
hsa-mir-4666a	0	0	0	0	0	1	0	0	0	0	0	0	0	0	0	0	0	0	0	0	1	0	1	0	0	0	0	0	0	0	0	0	1	0	0	0	1	0	1	0	0	0	0	0	0	1	0	0	0
hsa-mir-4666b	0	0	0	0	0	0	0	0	0	1	0	0	0	0	0	0	0	0	0	0	0	1	0	0	0	0	0	0	0	0	0	0	0	0	0	0	0	0	0	0	0	0	0	0	0	0	0	0	0
hsa-mir-4667	0	0	0	0	0	0	0	0	0	0	0	0	0	0	0	0	0	0	0	0	0	0	0	0	0	0	0	0	0	0	0	0	0	0	0	0	0	0	0	0	0	0	0	0	0	0	0	0	0
hsa-mir-4668	0	4	9	7	3	4	7	10	10	3	3	4	8	2	1	2	1	10	1	0	6	3	8	1	7	3	12	5	3	5	6	2	6	8	4	8	5	2	3	7	5	5	2	7	8	4	4	2	7
hsa-mir-4669	0	0	0	0	0	0	0	0	0	0	0	0	0	0	0	0	0	0	0	0	0	0	0	0	1	0	0	0	0	0	0	0	0	2	0	0	0	0	0	0	0	0	0	0	0	0	0	0	0
hsa-mir-4670	0	0	0	0	0	0	0	0	0	0	0	0	0	0	0	0	0	0	0	0	0	1	0	0	0	0	0	0	0	0	0	0	1	0	0	0	0	0	0	0	0	0	0	0	0	0	0	0	0
hsa-mir-4671	0	0	0	0	0	0	0	2	0	0	0	0	0	0	0	0	0	0	0	0	0	0	0	0	0	0	0	0	0	0	0	0	0	0	0	0	0	1	0	0	0	0	0	0	0	0	0	0	0
hsa-mir-4672	0	0	0	0	0	0	0	0	0	0	0	0	0	0	0	0	0	1	0	0	0	0	0	0	0	0	0	0	0	0	0	0	0	1	1	0	0	0	0	0	0	0	1	0	0	0	0	0	0
hsa-mir-4673	0	0	0	0	2	0	0	0	0	0	0	0	0	0	0	0	0	0	0	2	0	0	0	0	0	0	1	0	0	0	0	0	0	0	0	0	0	0	0	1	0	0	0	0	1	0	0	0	0
hsa-mir-4674	1	0	0	0	0	0	0	0	0	1	0	0	0	0	0	1	2	1	0	0	0	0	1	0	0	0	1	0	0	0	0	0	0	0	0	1	0	0	1	1	0	3	0	0	2	0	1	0	0
hsa-mir-4675	0	0	0	0	0	0	0	0	0	0	0	0	0	0	0	0	0	0	0	0	0	0	0	0	0	0	0	0	0	0	0	0	0	0	0	0	0	0	0	0	0	0	0	0	1	0	0	0	0
hsa-mir-4676	1	6	9	4	4	2	0	1	3	6	3	3	2	1	1	0	3	2	1	0	12	6	3	3	2	5	3	8	7	3	6	1	6	6	6	11	10	1	8	3	2	2	2	1	2	14	2	3	5
hsa-mir-4677	56	32	52	42	21	9	17	13	12	20	25	12	7	12	12	5	10	49	31	21	25	21	17	31	10	23	26	45	33	41	18	23	26	58	32	141	14	34	17	36	9	14	21	41	20	58	16	34	13
hsa-mir-4678	0	0	1	0	0	0	0	0	0	0	0	0	0	0	0	0	0	0	0	0	0	0	0	0	0	0	0	0	0	0	0	0	0	0	0	0	0	0	0	0	0	0	0	0	0	1	0	0	0
hsa-mir-4679-1	0	0	0	0	1	0	0	0	0	0	0	0	0	0	0	0	0	0	0	0	0	0	0	0	0	0	0	0	0	0	0	0	0	0	1	0	1	0	0	0	1	0	0	0	0	0	0	0	0
hsa-mir-4679-2	0	0	0	2	0	0	0	0	0	0	0	0	0	0	0	0	0	1	0	0	0	0	0	0	0	0	0	0	0	0	0	0	0	0	0	0	1	0	0	0	0	0	0	0	0	0	0	0	0
hsa-mir-4680	0	0	0	1	1	0	1	1	0	0	0	1	0	0	2	0	0	0	0	2	0	1	0	1	0	2	0	1	0	0	0	0	1	1	0	0	1	0	3	0	0	0	1	1	0	2	3	1	0
hsa-mir-4681	0	0	0	0	0	0	0	0	0	0	0	0	0	0	0	0	0	0	0	0	0	0	0	0	0	0	0	0	0	0	0	0	0	0	0	0	0	0	0	0	0	0	0	0	0	0	0	0	0
hsa-mir-4682	0	0	0	0	0	0	0	0	0	0	0	0	0	0	0	0	0	0	0	0	0	0	0	0	0	0	0	0	0	0	1	0	0	0	0	0	0	0	0	0	0	0	0	0	0	0	0	0	0
hsa-mir-4683	0	0	1	2	0	2	0	0	0	0	0	0	1	1	0	0	0	2	0	0	0	2	0	1	2	0	1	0	1	0	0	2	1	0	0	0	1	2	0	0	2	0	1	0	0	1	0	2	1
hsa-mir-4684	0	1	1	0	2	0	3	0	0	4	0	0	0	0	0	2	0	0	0	0	0	0	0	0	1	0	5	0	0	0	4	0	0	1	2	1	0	3	0	3	0	0	0	0	1	1	0	0	0
hsa-mir-4685	2	1	1	1	1	0	0	0	1	0	1	0	0	0	0	0	0	0	0	0	1	1	1	0	0	1	0	2	0	0	2	0	1	4	1	0	0	0	0	1	0	0	0	0	0	0	0	1	0
hsa-mir-4686	0	0	0	0	0	0	0	0	0	0	0	0	0	0	0	0	0	0	0	0	0	0	0	0	0	0	0	0	0	0	0	0	0	0	0	0	0	0	0	0	0	0	0	0	0	0	0	0	0
hsa-mir-4687	2	0	0	1	0	2	0	0	3	1	1	0	1	0	0	1	0	2	0	0	0	0	0	1	0	0	2	0	0	1	0	0	0	0	0	1	0	0	0	2	0	6	0	0	0	3	0	0	0
hsa-mir-4688	0	0	0	0	0	0	0	0	0	0	0	0	0	0	0	0	0	0	0	0	0	0	0	0	0	0	0	0	0	0	0	0	0	0	0	0	0	0	0	0	0	0	0	0	0	1	0	0	0
hsa-mir-4689	0	0	0	0	1	0	0	0	0	0	0	0	0	0	0	0	0	0	0	0	0	0	0	0	0	0	2	0	0	0	0	0	0	0	1	0	0	0	0	0	0	1	0	0	0	0	0	0	0
hsa-mir-4690	1	0	1	1	0	0	0	0	0	0	0	0	0	0	0	0	0	0	0	0	0	0	0	0	0	0	0	0	0	0	0	0	0	0	0	0	0	0	0	0	0	0	0	0	0	0	2	1	0
hsa-mir-4691	0	1	1	1	0	0	0	0	0	0	0	0	0	0	0	0	0	0	0	0	0	0	0	0	2	0	1	0	0	0	0	0	0	1	0	3	0	0	1	0	0	0	0	0	0	0	0	0	0
hsa-mir-4692	0	0	0	0	0	0	0	0	0	0	0	0	0	0	0	0	0	0	0	0	0	0	0	0	0	0	0	0	0	0	0	0	0	0	0	0	0	0	0	0	0	0	0	0	0	0	0	0	0
hsa-mir-4693	0	0	0	0	0	0	0	0	0	0	0	0	0	0	0	0	0	0	0	0	0	0	0	0	0	0	0	0	0	0	0	0	0	0	0	0	0	0	0	0	0	0	0	0	0	0	0	0	0
hsa-mir-4694	0	0	0	0	0	0	0	0	0	0	0	0	0	0	0	0	0	0	0	0	0	0	0	0	0	0	0	0	0	0	0	0	0	0	0	0	0	0	0	0	0	0	0	0	0	0	0	0	0
hsa-mir-4695	0	0	0	0	0	0	0	0	0	0	0	0	0	0	0	0	0	0	0	0	0	0	0	0	0	0	0	0	0	0	0	0	0	0	0	0	0	0	0	0	0	1	0	1	0	0	0	0	0
hsa-mir-4696	0	0	0	0	0	0	0	0	0	0	0	0	0	0	0	0	0	0	0	0	0	0	0	0	0	0	0	0	0	0	0	0	0	0	0	0	0	0	0	0	0	0	0	0	0	0	0	0	0
hsa-mir-4697	0	0	0	0	0	0	0	0	0	1	0	0	0	0	0	0	0	0	0	0	0	0	0	0	0	0	0	0	0	0	0	0	0	0	0	0	0	0	0	0	0	0	1	0	0	0	0	0	1
hsa-mir-4698	0	0	0	0	0	0	0	0	0	0	0	0	0	0	0	0	0	0	0	0	0	0	0	0	0	0	0	0	0	0	0	0	0	0	0	0	0	0	0	0	0	1	0	0	0	0	0	0	0
hsa-mir-4699	0	0	0	0	0	0	0	0	0	0	0	0	0	0	0	0	0	0	0	0	0	0	0	0	0	0	0	0	0	1	0	0	0	0	0	0	0	0	0	1	0	1	0	0	0	0	0	0	0
hsa-mir-4700	1	0	0	0	0	0	0	1	1	0	1	0	0	0	1	1	0	0	0	0	1	0	0	0	0	0	0	0	0	0	1	0	2	0	0	1	0	0	0	1	0	0	2	0	0	0	0	0	0
hsa-mir-4701	0	0	1	0	0	0	0	0	0	0	0	0	1	0	0	0	0	0	0	1	0	0	0	0	0	1	1	0	0	0	0	0	0	0	0	1	0	1	0	0	0	0	0	0	0	0	0	0	0
hsa-mir-4703	0	0	0	0	0	0	0	0	0	0	0	0	0	0	0	0	0	0	0	0	0	0	0	0	0	0	0	0	0	0	0	0	0	0	0	0	0	0	0	0	0	0	0	0	0	0	0	0	0
hsa-mir-4704	0	0	0	0	1	0	0	0	0	0	0	0	0	0	0	0	0	0	0	0	0	0	0	0	0	0	0	0	0	0	0	0	0	0	0	0	0	0	0	0	0	0	0	0	0	0	0	0	0
hsa-mir-4705	0	0	2	0	0	0	0	0	0	0	0	0	0	0	0	0	0	0	0	1	0	0	0	1	0	0	0	0	0	1	0	0	3	2	0	0	0	0	0	0	0	0	0	1	0	0	0	0	0
hsa-mir-4706	0	0	0	0	0	0	0	0	0	0	0	0	0	0	0	0	0	1	0	0	1	0	0	0	0	0	0	0	0	0	0	0	0	0	0	2	0	0	0	0	0	1	0	0	0	0	0	0	0
hsa-mir-4707	1	0	0	0	2	0	0	1	1	0	2	0	0	0	0	0	0	0	0	1	1	0	3	0	0	1	3	0	0	0	0	0	1	0	0	7	1	0	0	3	0	0	0	1	2	2	0	1	1
hsa-mir-4708	0	0	1	0	0	0	0	0	0	0	1	0	0	0	0	0	0	0	0	0	0	0	0	0	1	1	0	0	0	0	1	1	1	1	0	0	0	0	0	0	0	0	0	0	0	1	0	0	0
hsa-mir-4709	2	0	4	3	1	5	2	1	4	0	1	1	1	4	0	2	4	6	3	2	0	4	3	2	0	0	4	2	1	2	5	3	2	1	2	4	1	1	1	3	0	0	4	1	0	0	0	2	2
hsa-mir-4710	0	0	0	0	0	1	0	0	0	0	0	0	0	1	0	0	0	0	0	0	0	0	0	0	0	0	1	0	0	0	0	0	0	1	0	0	0	0	0	0	1	0	0	0	0	0	0	1	0
hsa-mir-4711	0	0	0	0	0	0	0	0	0	0	0	0	0	0	0	0	0	0	0	0	0	0	0	0	0	0	0	0	0	0	0	0	0	0	0	0	0	0	0	0	0	0	0	0	0	0	0	0	0
hsa-mir-4712	0	0	0	0	0	0	0	0	0	0	0	0	0	0	0	0	0	0	1	0	0	0	0	0	0	0	0	0	1	0	0	0	0	0	0	0	0	0	0	0	0	0	0	0	0	0	0	0	0
hsa-mir-4713	0	0	2	2	3	0	1	0	0	4	0	0	0	0	0	1	0	0	1	1	0	0	2	1	1	1	3	0	0	1	0	0	2	3	1	1	0	0	1	0	0	1	0	0	0	1	3	0	0
hsa-mir-4714	0	1	2	1	1	0	0	1	0	0	0	0	1	0	0	0	0	1	0	1	0	2	0	0	0	2	3	1	0	0	0	0	1	0	0	2	2	0	0	0	1	0	0	1	0	2	0	0	0
hsa-mir-4715	0	0	0	0	0	0	0	0	0	0	0	0	0	0	0	0	0	0	0	0	0	0	0	0	0	0	0	0	0	0	0	0	0	0	0	0	0	0	0	0	0	0	0	0	0	0	1	0	0
hsa-mir-4716	1	0	0	0	0	0	0	0	0	0	0	0	0	0	0	0	0	0	0	0	0	1	1	0	0	0	0	1	0	0	0	0	0	1	0	1	0	0	0	0	0	0	0	0	0	0	0	0	0
hsa-mir-4717	0	0	1	0	0	0	0	0	0	0	0	0	1	0	0	0	0	0	0	0	0	0	1	0	0	0	0	0	0	1	0	1	0	1	0	1	0	0	0	0	1	0	1	0	0	0	1	0	0
hsa-mir-4718	0	0	0	0	0	0	0	0	0	0	0	0	0	0	0	0	0	0	0	0	0	0	0	0	0	0	0	0	0	0	0	0	0	0	0	0	0	0	0	0	0	0	0	0	0	0	0	0	0
hsa-mir-4719	0	0	0	0	0	0	0	0	0	0	0	0	0	0	0	0	0	0	0	0	0	0	0	0	0	0	0	0	0	2	0	0	0	0	0	0	0	0	0	0	0	0	0	1	0	0	0	0	0
hsa-mir-4720	0	0	0	0	0	0	0	0	0	0	0	0	0	0	0	0	0	0	0	0	0	0	1	0	0	0	0	0	0	1	0	0	0	0	0	0	0	0	0	0	0	0	0	0	0	0	0	0	0
hsa-mir-4721	0	0	0	0	0	0	0	0	0	0	0	0	0	0	1	0	0	0	0	0	0	0	0	0	0	0	0	0	0	0	0	0	0	0	0	1	0	0	0	0	0	1	0	0	0	0	0	0	0
hsa-mir-4722	0	0	1	0	0	0	0	0	0	0	0	0	0	0	1	0	0	0	0	0	0	0	1	0	0	0	0	0	0	0	0	0	0	1	0	0	0	0	0	0	0	0	0	0	0	0	0	0	0
hsa-mir-4723	0	0	0	0	0	0	0	0	0	0	0	0	0	0	0	1	0	0	0	0	0	0	1	0	0	0	0	0	0	0	0	0	2	0	0	0	0	0	0	0	0	2	0	0	0	0	0	0	0
hsa-mir-4724	6	1	3	2	8	0	7	1	5	4	1	6	1	1	1	0	4	0	0	0	3	1	29	3	7	0	0	1	2	1	2	0	2	0	0	13	2	0	1	4	3	0	8	4	0	1	1	0	1
hsa-mir-4725	0	1	0	0	0	1	0	0	0	0	0	0	0	0	0	0	1	0	0	0	2	1	3	0	1	0	0	0	0	0	0	0	0	0	0	0	0	2	0	2	0	0	0	1	0	0	0	0	0
hsa-mir-4726	0	0	0	0	0	0	0	0	0	2	0	1	0	0	0	0	1	1	2	1	2	1	1	0	2	1	1	1	0	0	0	0	1	10	0	1	1	0	0	0	1	1	2	1	0	1	2	0	1
hsa-mir-4727	0	0	1	0	0	0	0	0	0	0	0	0	0	1	1	0	0	0	0	0	0	1	0	2	0	0	0	0	0	0	0	0	0	2	0	0	1	1	0	0	1	0	1	0	1	0	0	0	0
hsa-mir-4728	2	7	2	6	232	0	298	2	3	14	1	5	4	2	1	2	7	7	0	3	8	9	8	11	15	41	2	6	6	7	4	3	6	9	9	36	6	2	5	55	7	23	121	4	18	6	10	4	6
hsa-mir-4729	0	0	0	0	0	0	0	0	0	0	0	0	0	0	0	0	0	0	0	0	0	0	0	1	0	0	0	0	0	0	0	0	0	0	0	1	0	0	0	0	0	0	0	0	0	0	0	0	0
hsa-mir-4730	0	0	0	0	0	1	0	0	0	0	0	0	0	0	2	0	0	0	0	0	0	0	0	0	0	0	0	0	0	0	0	0	0	0	0	0	0	0	0	0	0	0	0	1	0	0	0	0	0
hsa-mir-4731	0	0	0	1	0	0	0	0	0	0	1	0	0	1	0	0	0	0	0	0	0	0	0	0	0	0	0	0	0	0	1	0	0	0	0	0	0	0	0	0	0	0	0	0	0	0	0	0	0
hsa-mir-4732	1	2	2	1	3	0	0	1	1	0	0	0	3	0	1	1	1	1	1	1	0	1	0	4	0	0	1	5	0	0	0	0	1	0	0	4	0	2	0	1	0	0	0	0	0	9	0	0	0
hsa-mir-4733	2	1	2	1	0	0	0	0	1	0	0	0	0	0	0	0	0	0	0	0	1	0	2	0	0	0	1	0	0	0	0	1	1	0	0	1	2	0	0	3	1	0	0	1	0	0	2	0	0
hsa-mir-4734	0	2	1	0	0	0	0	0	0	0	0	0	0	0	0	0	0	0	0	0	0	0	0	0	0	0	0	0	0	0	0	0	0	0	0	0	0	0	0	0	0	0	1	0	0	0	0	0	0
hsa-mir-4735	0	0	0	0	0	0	0	0	0	0	0	0	0	0	0	0	0	0	0	0	0	0	0	0	0	0	0	0	0	0	0	0	0	0	0	0	0	0	0	0	0	0	0	0	0	0	0	0	0
hsa-mir-4736	0	1	0	2	0	0	0	1	0	0	1	0	0	0	0	0	0	0	0	0	0	0	0	0	0	0	0	0	0	0	0	0	0	0	1	0	0	0	0	0	0	0	0	0	0	0	0	0	0
hsa-mir-4737	0	0	0	0	0	1	0	0	0	0	0	0	0	0	0	0	0	0	0	0	0	0	0	0	0	0	0	0	0	0	0	0	0	0	0	0	0	0	0	0	0	0	0	0	0	1	0	0	0
hsa-mir-4738	0	0	1	0	0	1	0	0	2	3	0	0	0	0	0	0	0	0	0	2	1	0	1	1	0	1	0	1	0	0	2	0	0	0	0	0	4	0	1	0	0	0	0	1	0	0	0	2	1
hsa-mir-4739	0	1	0	0	0	1	1	0	0	0	0	0	0	0	0	1	0	0	0	0	0	9	1	0	7	1	0	2	0	0	0	2	3	0	0	0	0	0	0	3	1	3	2	1	0	0	0	0	1
hsa-mir-4740	0	0	0	0	0	0	2	0	0	0	0	0	0	0	0	0	0	0	0	0	0	0	0	1	0	0	2	1	0	1	0	0	2	1	0	0	0	0	1	0	0	0	0	0	0	0	0	0	0
hsa-mir-4741	1	1	0	1	1	1	0	0	1	0	0	0	1	0	0	0	0	0	0	0	0	0	0	0	0	1	1	0	0	1	0	1	0	5	1	5	0	0	0	0	0	3	1	1	0	0	0	0	0
hsa-mir-4742	0	11	1	2	3	1	3	0	4	4	0	3	1	2	4	2	5	2	1	1	5	1	2	1	0	1	2	2	1	2	3	0	2	4	2	2	3	1	2	0	2	4	0	3	6	3	0	4	2
hsa-mir-4743	0	0	1	0	0	0	0	0	0	0	1	0	0	0	0	0	0	0	1	1	0	0	0	0	0	0	0	0	0	0	0	0	0	1	0	0	0	0	0	0	0	0	0	0	0	0	0	0	0
hsa-mir-4744	0	0	0	0	0	1	0	0	0	0	0	0	0	0	0	0	0	1	0	0	0	0	0	0	2	0	0	1	0	0	1	0	0	0	0	0	0	0	0	1	0	1	0	0	0	1	0	1	0
hsa-mir-4745	1	6	0	0	0	1	2	0	0	0	1	2	0	2	0	1	2	2	0	0	5	1	2	0	6	1	2	2	0	3	0	0	1	0	0	9	1	0	0	1	0	12	0	0	0	0	0	0	2
hsa-mir-4746	27	24	79	36	20	35	7	1	7	19	5	6	6	4	23	2	10	19	20	7	22	9	15	5	8	15	18	28	15	10	10	22	8	18	16	119	14	17	13	6	0	27	20	18	101	27	4	20	7
hsa-mir-4747	0	1	0	0	0	0	0	0	0	0	0	2	0	0	0	0	0	0	0	0	0	0	0	0	1	0	0	0	0	0	0	0	0	0	0	0	0	0	0	0	0	0	0	0	0	0	0	0	0
hsa-mir-4748	0	0	0	0	0	0	0	0	0	0	0	0	0	0	0	0	0	0	0	0	0	0	0	0	0	0	0	0	0	0	0	0	0	0	0	0	1	0	0	0	0	0	0	0	0	0	0	0	0
hsa-mir-4749	0	0	0	0	0	0	0	0	0	0	0	0	0	0	0	0	0	0	0	0	0	0	0	0	0	0	1	0	0	0	0	1	0	1	0	0	0	0	0	0	0	0	0	0	0	0	0	2	0
hsa-mir-4750	0	2	0	0	0	1	0	0	0	0	0	0	0	0	0	0	0	0	0	0	0	0	0	0	0	0	0	0	1	0	0	0	0	0	0	1	0	0	0	0	0	0	0	0	0	1	0	1	0
hsa-mir-4751	0	0	0	0	0	1	0	0	0	0	1	0	0	1	0	0	0	1	0	0	0	0	0	0	0	0	0	0	0	0	0	0	0	0	0	1	0	0	0	0	0	0	0	0	0	1	0	0	0
hsa-mir-4752	0	0	0	0	0	0	1	0	0	0	0	0	0	0	0	0	1	0	0	1	0	0	0	1	0	0	0	0	0	0	0	0	0	2	0	0	0	0	0	0	0	0	0	0	0	1	0	0	0
hsa-mir-4753	0	1	1	2	1	0	0	0	0	0	0	0	0	1	0	0	0	0	0	0	0	0	0	0	1	0	1	0	0	0	0	1	0	2	0	0	1	0	0	0	0	0	0	2	1	1	0	1	0
hsa-mir-4754	0	1	0	0	0	1	0	0	1	2	0	0	0	0	0	0	0	0	1	0	0	0	1	0	0	0	0	0	0	1	1	0	1	0	1	0	0	0	0	0	0	1	0	0	1	2	0	2	1
hsa-mir-4755	0	4	1	2	0	0	1	0	0	0	0	0	0	0	0	1	0	0	1	1	0	1	0	0	1	0	2	1	2	0	0	0	0	5	0	3	0	0	1	0	0	0	0	0	0	0	1	1	0
hsa-mir-4756	0	3	1	0	0	2	1	1	0	1	0	3	1	0	0	1	0	0	0	0	3	3	1	0	0	0	0	0	4	0	0	1	1	0	0	2	0	0	5	1	1	0	1	1	0	2	1	0	0
hsa-mir-4757	0	0	0	1	0	0	1	0	0	0	0	0	1	0	0	0	0	0	0	1	1	0	0	1	1	0	1	0	0	0	0	0	0	0	0	0	0	0	0	0	0	0	0	0	0	1	1	0	0
hsa-mir-4758	0	0	1	0	1	0	1	0	0	0	0	3	0	0	1	0	0	1	1	0	0	0	2	0	0	0	0	0	0	1	0	2	1	0	3	0	1	0	2	0	0	0	2	0	0	0	0	1	0
hsa-mir-4759	0	0	8	0	0	0	0	1	1	0	0	0	0	0	0	0	0	0	0	0	0	0	0	0	0	0	0	0	0	0	0	0	0	0	0	0	0	0	0	0	0	0	0	0	0	0	0	0	0
hsa-mir-4760	0	0	0	0	0	0	0	0	0	0	0	0	0	0	0	0	0	0	0	0	0	0	0	0	0	0	0	0	0	0	0	0	0	0	0	0	0	0	0	0	0	0	0	0	0	0	0	0	0
hsa-mir-4761	0	0	0	0	0	0	0	0	0	0	0	0	0	0	0	0	0	0	0	0	0	0	0	0	0	0	0	0	0	0	0	0	0	0	0	0	0	0	0	0	0	0	0	0	0	0	0	0	0
hsa-mir-4762	0	2	3	2	2	2	1	0	1	0	0	5	3	1	0	1	1	0	0	2	0	1	1	2	1	0	0	1	3	2	3	2	2	1	6	3	3	0	0	1	1	0	0	0	1	1	1	2	1
hsa-mir-4763	1	0	0	2	0	0	0	0	0	0	0	0	0	0	1	0	0	1	1	0	0	0	0	0	3	0	1	0	0	0	0	1	0	0	0	0	0	0	1	1	0	2	1	0	1	0	0	0	0
hsa-mir-4764	0	0	0	0	0	0	0	0	0	0	0	0	0	0	0	0	0	0	0	0	0	0	0	0	0	0	0	0	0	1	0	0	1	0	0	1	0	0	0	0	0	1	0	0	0	0	0	0	0
hsa-mir-4765	0	0	0	0	0	0	0	0	0	0	0	0	0	0	0	0	0	0	0	0	0	0	0	0	0	0	0	0	0	0	0	0	0	0	0	0	0	0	0	0	0	0	0	0	0	0	0	0	0
hsa-mir-4766	3	2	1	0	0	0	0	0	0	1	0	3	1	0	2	0	0	1	1	0	3	1	0	0	3	0	1	1	0	0	4	2	1	4	6	2	0	0	0	1	0	1	1	1	3	0	0	0	0
hsa-mir-4767	0	0	3	0	0	0	0	0	0	0	0	0	0	0	0	0	0	0	0	0	0	0	0	0	0	0	0	1	0	0	0	1	0	0	0	0	0	0	0	0	0	0	0	0	0	0	0	0	0
hsa-mir-4768	2	0	0	5	0	1	1	0	0	0	0	1	0	0	0	0	0	0	0	0	0	0	1	1	0	0	1	0	2	1	1	0	1	1	1	4	0	0	1	2	0	2	5	0	1	0	0	0	1
hsa-mir-4769	0	0	0	0	0	0	0	0	0	0	0	0	0	0	0	0	0	0	0	0	0	0	0	0	0	1	0	2	0	0	0	0	0	0	0	0	0	0	0	0	0	0	0	0	0	0	0	0	0
hsa-mir-4770	0	0	0	1	0	0	0	0	0	0	2	0	2	0	0	0	0	0	0	2	0	0	0	0	0	0	1	0	0	0	0	0	0	0	0	1	0	0	0	0	0	0	0	0	0	0	0	0	0
hsa-mir-4771-1	0	1	0	0	1	0	0	0	0	0	0	0	0	0	0	0	0	0	0	0	2	0	0	0	0	0	0	0	0	0	0	0	0	0	0	0	0	0	0	0	0	0	0	0	0	0	0	0	0
hsa-mir-4771-2	0	1	0	0	0	0	0	0	0	0	0	1	0	0	0	0	0	1	0	0	0	0	0	0	0	0	0	0	0	0	0	0	0	4	0	0	0	0	0	0	0	0	0	0	0	2	0	0	0
hsa-mir-4772	16	7	73	40	17	20	23	9	24	11	32	15	13	5	17	10	3	32	0	20	81	10	81	32	23	3	76	56	32	13	26	19	67	96	22	50	14	15	16	43	4	5	4	9	21	50	20	6	27
hsa-mir-4773-1	0	0	0	0	0	0	0	0	0	0	0	0	0	0	0	0	0	0	0	0	0	0	0	0	0	0	0	0	0	0	0	1	0	2	0	1	0	0	0	0	0	1	0	0	0	0	0	0	0
hsa-mir-4773-2	0	0	0	1	0	0	0	0	0	0	0	0	0	0	0	0	1	0	0	0	0	0	0	0	0	0	3	0	0	0	0	0	0	1	0	0	0	0	0	0	0	0	0	0	0	0	0	0	0
hsa-mir-4774	0	0	0	0	1	0	0	0	0	0	0	0	0	0	0	0	0	0	0	0	0	0	0	0	0	0	0	0	0	0	0	1	0	0	0	0	0	0	0	0	0	0	0	0	0	0	0	0	0
hsa-mir-4775	0	0	3	1	1	0	0	0	0	1	0	0	0	0	0	0	2	2	1	0	0	0	0	1	1	0	1	0	1	2	0	1	4	2	0	2	0	0	4	3	0	0	0	1	1	0	0	2	0
hsa-mir-4776-1	0	0	0	0	0	0	0	0	0	0	0	0	0	0	0	0	0	0	0	2	0	0	0	4	0	0	0	0	0	0	0	0	0	0	0	0	0	0	0	0	0	0	0	0	0	0	0	0	0
hsa-mir-4776-2	0	0	0	0	0	0	0	0	0	0	0	0	0	0	0	0	0	0	0	2	0	0	0	1	0	0	0	0	1	0	0	0	0	0	0	0	0	0	0	0	0	0	0	0	0	0	0	0	0
hsa-mir-4777	0	1	0	0	2	0	7	0	0	2	0	2	0	3	1	0	0	4	0	1	1	0	2	1	0	0	1	2	2	1	0	0	2	0	1	0	5	0	3	1	0	0	0	1	2	3	1	1	2
hsa-mir-4778	2	0	15	0	4	0	0	0	0	0	0	0	0	2	0	0	0	1	0	0	0	0	1	0	0	0	0	0	0	6	0	0	3	0	1	0	1	0	0	0	0	0	0	1	0	0	0	0	0
hsa-mir-4779	0	0	1	0	0	0	0	0	0	0	0	0	0	0	0	0	0	0	0	0	0	0	0	1	0	0	0	0	1	0	0	1	1	0	1	0	0	0	0	0	0	0	0	0	0	0	0	0	0
hsa-mir-4780	0	1	1	1	0	0	0	0	2	0	0	0	0	0	0	0	1	0	0	0	0	0	0	0	0	0	2	0	0	0	0	0	0	0	0	0	0	0	0	1	0	0	0	0	0	0	0	0	0
hsa-mir-4781	0	0	2	2	0	1	3	0	1	0	1	0	0	2	0	0	1	1	0	3	0	0	0	2	0	0	1	2	2	2	0	1	1	1	1	1	4	1	2	0	1	2	1	0	0	2	1	0	1
hsa-mir-4782	0	0	0	0	0	0	0	0	2	0	0	0	1	0	1	0	0	0	1	0	0	0	0	0	0	0	0	0	0	1	0	1	1	0	0	0	0	1	2	0	0	0	0	0	0	0	0	0	0
hsa-mir-4783	0	0	0	0	0	0	0	0	0	0	0	0	0	0	0	0	0	0	0	0	0	0	0	0	1	0	0	0	0	0	0	0	0	0	0	0	0	0	0	0	0	0	0	0	0	0	0	0	0
hsa-mir-4784	1	2	2	2	1	2	0	1	0	0	0	0	1	0	1	2	0	0	0	1	3	0	0	0	1	0	2	1	0	0	0	2	0	5	0	6	1	4	0	2	0	2	1	1	0	4	0	0	1
hsa-mir-4785	0	0	1	0	0	1	0	0	1	0	0	0	0	0	0	0	0	0	0	0	0	0	0	0	0	0	0	1	0	0	1	0	0	1	0	0	0	0	1	0	0	0	0	0	0	0	0	0	1
hsa-mir-4786	3	9	9	3	0	5	2	0	1	4	1	1	0	2	0	5	3	8	9	5	3	2	13	2	1	0	4	2	0	1	0	5	1	9	2	3	0	2	8	3	1	8	0	4	7	7	1	3	1
hsa-mir-4787	2	1	5	1	0	3	7	0	1	2	2	0	0	0	0	2	0	0	5	2	2	0	0	0	1	0	0	2	1	0	1	2	1	0	8	1	0	6	0	1	0	5	0	2	1	0	0	2	3
hsa-mir-4788	0	0	1796	0	0	1	1	1	9	0	0	1	1	2	0	2	0	0	0	0	5	1	0	2	0	0	1	0	3	0	0	0	1	1	1	2	2	0	15	1	0	0	2	1	3	1	0	1	1
hsa-mir-4789	0	0	0	0	0	0	0	0	0	0	0	0	0	0	0	0	0	0	0	0	0	0	0	0	0	1	0	1	0	0	1	1	0	0	0	0	0	0	1	0	0	0	0	0	0	0	0	0	0
hsa-mir-4790	0	0	1	0	0	0	0	0	0	0	0	0	0	0	1	0	0	0	0	0	0	0	0	0	0	0	0	0	0	0	0	0	0	0	0	0	0	0	0	1	0	0	5	0	0	0	1	0	0
hsa-mir-4791	3	0	0	0	2	1	0	0	0	3	0	0	0	0	0	1	0	0	0	1	1	1	0	0	0	0	1	1	0	0	0	1	1	0	0	0	0	0	1	2	0	1	0	0	0	2	0	1	2
hsa-mir-4792	0	0	2	0	0	0	0	0	0	0	0	0	0	0	0	0	0	0	0	0	0	0	0	0	0	0	0	0	0	0	0	0	1	0	0	0	0	0	0	0	0	0	0	0	0	0	0	0	0
hsa-mir-4793	0	0	0	0	0	0	2	0	0	0	0	1	0	0	0	0	0	0	0	0	1	0	0	1	0	1	0	0	0	0	0	0	0	0	0	0	0	1	0	1	0	0	0	0	0	0	0	0	0
hsa-mir-4794	0	1	2	0	0	0	0	0	0	0	1	0	0	0	0	0	0	0	0	0	0	0	1	0	0	0	0	0	0	0	0	0	1	0	1	0	0	0	1	1	0	0	0	0	0	0	0	0	0
hsa-mir-4795	0	0	0	1	0	0	0	0	0	0	0	0	0	0	0	0	0	1	1	0	0	0	0	3	0	1	0	1	0	2	0	1	0	0	0	0	0	1	0	0	0	0	0	0	1	0	0	1	0
hsa-mir-4796	0	3	1	1	1	0	3	0	0	0	0	0	0	1	0	0	0	0	0	1	1	1	0	0	1	1	0	0	1	0	0	1	0	0	1	0	0	0	0	0	0	0	1	0	1	0	0	0	0
hsa-mir-4797	1	2	2	0	1	0	0	1	1	1	1	1	0	5	0	0	1	4	0	0	0	5	3	3	1	2	1	6	2	2	1	2	1	0	2	1	3	0	1	3	0	0	1	2	1	1	1	5	0
hsa-mir-4798	0	0	0	0	0	1	0	0	0	0	0	0	0	0	0	0	0	0	0	0	0	0	0	0	0	0	0	0	0	0	0	0	0	1	0	0	0	0	0	0	0	0	0	0	0	0	0	0	0
hsa-mir-4799	0	1	0	0	0	0	0	0	0	0	0	0	0	0	0	0	0	0	0	0	0	0	0	0	0	0	0	0	0	0	0	0	1	2	0	1	0	0	0	0	0	0	1	0	0	0	0	0	0
hsa-mir-4800	0	0	0	0	0	1	0	0	0	0	0	0	0	0	0	0	0	1	0	0	0	0	0	0	0	0	0	0	0	0	0	0	0	0	0	0	1	0	0	0	0	0	0	0	0	0	0	0	0
hsa-mir-4801	0	0	0	0	0	0	0	0	0	0	0	0	0	0	0	0	0	0	0	0	0	0	0	0	0	0	0	0	0	0	0	0	0	0	0	0	0	0	0	0	0	0	0	0	0	0	0	0	0
hsa-mir-4802	1	1	2	0	0	4	1	0	0	0	0	1	0	0	2	3	2	2	1	0	2	1	2	1	0	2	0	2	1	0	0	0	3	2	0	5	0	2	1	0	3	2	0	1	2	1	2	2	0
hsa-mir-4803	0	0	0	0	0	0	0	0	0	0	1	0	0	0	0	0	0	0	0	0	0	0	0	0	0	0	0	0	0	0	0	0	0	1	0	0	0	0	0	0	0	0	0	0	0	0	0	0	0
hsa-mir-4804	0	1	0	0	1	0	0	0	0	0	0	0	0	0	0	0	0	0	0	1	0	0	0	0	1	0	0	1	0	0	0	0	1	0	0	0	0	0	0	1	0	1	0	0	1	0	0	0	0
hsa-mir-483	7	3315	3	14	5	13	2	1	4	3	8	2	1	5	0	2	2	2	1	0	29	3	4	6	4	1	6	3	8	2	7	3	4	1932	4	2	4	3	5	4	1	12	4	1	3	4	6	9	5
hsa-mir-484	184	312	419	491	285	227	201	113	115	186	200	199	163	117	236	138	177	447	67	168	450	188	166	245	282	137	344	484	126	286	145	243	522	682	331	261	281	213	425	438	131	197	241	247	132	205	214	266	186
hsa-mir-485	9	16	16	25	7	17	7	6	1	1	17	4	11	22	7	10	3	22	4	9	17	1	9	23	8	7	55	38	18	9	3	13	18	50	8	18	14	10	16	9	7	42	5	5	6	7	16	11	9
hsa-mir-486-1	250	170	624	313	124	19	31	104	157	128	141	90	144	130	53	94	407	194	35	162	102	280	116	731	141	79	321	1209	127	200	109	93	330	234	46	561	92	113	206	257	112	78	238	75	105	1495	120	67	65
hsa-mir-486-2	273	142	586	383	103	17	41	97	146	120	149	91	155	120	52	67	402	209	21	200	84	250	108	771	124	59	323	1139	142	190	83	92	356	259	42	531	120	142	213	218	113	84	258	76	106	1530	143	73	66
hsa-mir-487a	1	1	4	10	1	3	3	4	1	0	2	1	4	6	1	2	2	5	2	1	5	1	2	5	4	0	15	4	4	4	2	3	4	9	2	3	1	2	5	0	0	9	3	0	4	1	1	4	3
hsa-mir-487b	4	8	40	73	9	12	15	30	5	6	56	3	27	22	2	12	2	16	0	32	8	3	9	51	12	5	56	27	39	22	12	16	31	72	8	11	32	6	34	10	22	40	2	7	3	5	23	22	15
hsa-mir-488	0	0	0	1	0	0	0	0	0	0	1	0	0	1	0	0	0	0	0	0	1	0	1	0	1	0	0	0	0	0	0	0	0	0	0	0	0	1	0	0	0	0	0	0	0	0	1	0	0
hsa-mir-489	0	0	2	4	0	0	0	1	0	2	1	0	0	0	0	0	1	3	1	1	3	2	0	1	2	0	0	0	0	1	4	0	3	1	3	0	1	5	2	1	2	1	0	1	0	1	3	2	0
hsa-mir-490	0	1	15	1	1	0	19	30	0	1	6	0	17	8	0	3	0	1	1	3	3	8	0	22	0	1	2	0	0	7	1	0	5	0	12	5	2	6	6	1	7	1	0	0	0	4	0	0	56
hsa-mir-491	4	9	27	14	9	9	9	4	2	3	5	4	12	7	6	9	4	11	21	11	5	6	8	2	3	5	13	13	6	7	4	10	12	7	5	7	5	15	3	2	7	19	1	9	3	1	3	2	2
hsa-mir-492	1	0	0	0	0	2	0	0	0	0	0	0	0	0	0	0	0	0	0	0	0	0	0	0	0	0	0	0	0	0	0	0	0	1	0	0	0	0	0	3	1	0	1	0	0	1	0	0	0
hsa-mir-493	14	70	50	84	26	35	54	36	4	7	101	16	28	64	27	48	19	83	20	47	54	11	17	54	44	21	174	78	103	40	9	74	80	220	22	41	69	20	60	40	18	115	16	28	18	18	41	30	41
hsa-mir-494	2	8	23	28	5	5	5	5	1	0	14	6	1	7	1	2	4	26	2	6	7	2	1	9	12	0	26	20	14	10	2	8	12	45	4	5	8	4	8	9	4	10	1	3	2	2	7	6	4
hsa-mir-495	11	32	90	97	17	19	16	35	2	9	75	17	40	31	12	46	6	75	8	62	28	8	12	95	28	9	78	68	29	62	12	33	68	106	12	25	39	11	43	21	31	80	17	14	19	16	37	22	21
hsa-mir-496	1	17	17	23	2	3	5	12	1	0	9	2	1	12	6	7	1	9	2	5	10	5	3	24	1	5	24	13	12	8	1	10	7	19	3	10	9	5	14	8	1	21	1	2	8	4	1	5	5
hsa-mir-497	23	11	436	229	48	34	54	82	11	49	142	15	69	67	10	54	5	135	9	68	85	42	21	146	46	5	41	87	57	95	30	93	394	164	50	69	152	35	79	56	34	31	38	30	21	39	82	43	79
hsa-mir-498	0	1	0	0	0	0	0	0	0	0	0	0	0	0	0	0	1	0	0	0	0	0	0	0	0	0	0	0	0	302	0	0	0	0	0	0	0	0	0	0	0	0	0	209	0	0	0	136	0
hsa-mir-4999	4	0	17	4	1	1	0	4	2	1	6	0	3	1	2	2	2	6	0	7	2	1	1	2	0	0	2	7	3	2	0	2	3	0	2	1	6	0	4	10	3	4	4	2	5	1	2	2	2
hsa-mir-499a	0	0	6	2	3	0	1	0	0	0	0	2	1	1	0	1	1	0	0	0	0	1	1	1	0	0	25	2	2	1	1	1	4	0	2	2	0	1	3	18	0	0	1	0	3	2	0	0	2
hsa-mir-499b	0	0	0	4	0	0	0	0	0	0	0	0	0	0	0	0	1	0	1	0	1	0	0	1	1	1	0	0	1	0	0	0	0	0	0	0	1	0	1	0	0	0	0	1	0	0	0	0	0
hsa-mir-5000	0	4	25	9	1	1	6	3	1	5	12	2	5	4	0	3	0	13	3	7	3	5	7	8	8	0	7	8	8	7	0	6	14	10	3	5	10	3	6	9	3	2	4	6	3	9	4	7	2
hsa-mir-5001	3	4	7	6	1	6	1	1	4	4	3	5	0	0	2	1	2	2	7	3	6	1	7	6	3	2	2	6	1	1	2	2	3	6	3	4	2	2	10	6	2	2	1	3	3	2	1	1	7
hsa-mir-5002	0	0	6	3	0	0	0	0	0	0	0	0	2	0	0	0	0	0	0	0	2	0	0	0	0	0	0	0	0	1	0	0	0	1	0	0	0	2	0	0	0	1	0	4	0	0	2	2	0
hsa-mir-5003	1	3	0	6	0	3	0	0	3	0	1	1	0	0	0	3	0	0	0	0	2	0	2	2	1	1	3	2	4	2	1	1	0	9	0	3	0	0	1	0	0	1	1	1	2	1	0	0	0
hsa-mir-5004	0	0	0	0	0	1	0	0	1	0	0	0	0	0	0	0	0	0	0	0	0	0	0	0	0	0	0	0	0	0	0	0	0	0	0	0	1	0	0	0	0	0	0	0	0	0	0	0	0
hsa-mir-5006	0	0	0	0	0	1	0	0	0	0	0	0	0	0	0	0	0	0	0	1	1	0	1	0	0	0	1	0	0	0	0	0	0	1	0	0	0	0	0	0	0	1	1	0	0	0	0	0	0
hsa-mir-5007	0	0	0	0	0	0	0	0	0	0	0	0	0	0	0	0	0	0	0	0	0	0	0	0	0	0	0	0	0	0	0	0	0	0	0	0	0	0	0	0	0	0	0	0	0	0	0	0	0
hsa-mir-5008	0	0	0	0	0	1	0	0	0	0	0	0	1	0	0	0	0	0	0	0	0	0	0	0	0	1	0	0	0	1	0	0	0	1	0	0	0	0	0	0	0	1	0	1	0	1	0	0	0
hsa-mir-5009	0	1	0	0	0	0	0	0	0	0	0	1	0	0	1	0	0	1	0	1	0	0	0	0	0	3	0	0	0	0	0	0	0	1	1	1	0	0	0	1	0	1	1	0	0	0	0	0	0
hsa-mir-500a	3936	617	3154	1671	1006	1346	327	1155	628	500	865	1716	1013	753	365	648	733	3023	513	936	1351	274	1854	881	4455	1315	1422	2079	1485	1411	2166	1354	1151	2105	1295	2545	662	1809	337	851	808	2610	928	1486	1799	622	936	1263	321
hsa-mir-500b	101	25	117	94	34	48	19	47	33	16	68	86	37	20	17	17	52	125	18	12	93	10	38	35	67	25	25	122	97	45	125	35	81	78	54	97	46	56	36	57	44	212	38	82	66	17	53	60	31
hsa-mir-501	594	177	516	248	148	251	60	143	137	123	184	451	105	112	83	90	240	538	63	107	370	40	330	149	911	157	245	358	217	189	295	114	156	542	174	353	119	315	118	120	112	551	175	342	298	79	145	265	73
hsa-mir-5010	3	5	1	0	6	4	15	3	5	3	2	3	2	2	2	6	3	5	0	2	0	1	3	7	5	5	4	7	2	2	2	3	4	4	8	2	8	5	4	2	1	6	5	8	5	3	6	2	4
hsa-mir-5011	0	0	0	0	0	0	0	0	0	0	0	0	0	0	0	0	0	0	0	0	0	0	0	0	0	0	0	0	0	0	0	0	0	0	0	0	0	0	0	0	0	0	0	0	0	0	0	0	0
hsa-mir-502	83	28	100	77	38	33	28	57	42	19	68	83	36	36	10	23	66	164	17	28	61	13	43	49	66	19	36	86	104	41	97	36	85	72	56	101	51	69	35	56	41	132	56	62	61	39	53	62	26
hsa-mir-503	9	184	18	12	19	27	21	31	35	11	28	18	15	8	44	41	19	34	39	2	128	42	22	4	79	30	35	42	29	35	28	73	56	58	24	41	21	32	43	88	20	113	8	79	37	52	38	15	23
hsa-mir-504	0	1	6	19	1	5	3	3	2	0	6	0	6	2	0	0	0	3	0	0	1	1	4	8	0	0	1	1	0	3	2	0	7	1	1	0	1	3	0	0	0	2	0	0	0	0	3	1	1
hsa-mir-5047	0	0	0	0	0	0	0	0	0	0	0	0	0	0	0	0	0	0	0	0	0	0	0	0	0	0	0	0	0	0	0	0	0	0	0	0	0	0	0	0	0	0	0	0	0	0	0	0	0
hsa-mir-505	150	163	320	308	158	74	173	67	71	171	92	244	65	94	176	99	49	225	30	74	214	69	222	124	363	117	188	165	183	91	195	135	170	345	85	156	127	114	86	166	86	137	143	61	137	161	128	117	66
hsa-mir-506	1	2	1	0	0	0	0	0	0	0	0	0	0	0	0	1	0	0	2	0	0	0	9	0	0	0	1	0	0	0	1	0	0	0	3	0	0	0	0	5	0	0	0	0	0	0	0	0	0
hsa-mir-507	0	0	0	0	0	0	0	0	0	0	0	0	0	0	0	0	0	0	0	0	0	0	0	0	0	0	0	0	0	0	0	0	0	0	1	0	0	0	0	0	0	0	0	0	0	0	1	0	0
hsa-mir-508	33	10	53	8	5	18	17	16	1	9	9	3	8	11	1	9	3	6	17	8	4	6	248	5	33	22	57	15	12	20	148	6	4	26	296	10	19	0	2	90	5	3	9	23	14	7	27	11	14
hsa-mir-5087	0	0	0	0	0	0	0	0	0	0	0	0	1	0	0	0	0	0	0	0	0	0	1	0	0	0	0	0	0	0	0	0	0	0	0	0	0	0	1	0	0	0	0	0	0	0	0	1	0
hsa-mir-5088	0	2	0	0	0	0	0	0	0	0	0	1	0	0	0	0	0	0	0	0	1	0	0	0	1	0	0	0	0	0	0	0	1	0	0	0	0	0	0	1	0	0	0	1	0	0	0	0	0
hsa-mir-5089	0	0	0	1	0	0	0	0	0	0	0	0	0	1	0	1	0	0	0	4	0	0	0	3	0	0	0	0	0	0	0	0	0	0	0	0	1	0	1	0	0	0	0	0	1	0	0	0	0
hsa-mir-509-1	15	1	9	4	0	2	0	2	3	1	3	1	0	2	0	1	2	1	3	1	0	1	21	1	0	6	4	0	3	5	25	0	3	2	36	0	1	0	1	35	1	0	2	1	3	0	5	1	2
hsa-mir-509-2	12	4	6	1	0	0	3	0	0	0	1	1	1	1	0	2	1	1	2	1	0	0	24	0	4	9	7	0	4	2	40	2	0	2	40	2	1	0	2	34	0	0	4	1	3	1	2	0	0
hsa-mir-509-3	8	0	9	1	0	4	1	0	1	2	4	0	0	1	1	3	1	0	5	1	2	3	14	2	1	6	5	1	1	7	36	0	2	7	42	1	2	0	2	63	2	0	5	6	3	3	8	3	1
hsa-mir-5090	0	1	2	1	0	2	1	0	0	1	2	1	0	0	0	0	1	1	0	0	1	0	0	3	0	0	0	1	0	1	1	0	0	1	0	0	0	0	2	1	0	0	0	0	0	0	0	0	0
hsa-mir-5091	1	2	6	4	0	0	1	0	1	1	0	1	0	0	1	1	0	1	0	1	0	1	0	1	0	0	0	1	3	0	1	2	4	0	0	4	0	0	1	0	0	1	2	1	0	3	2	0	2
hsa-mir-5092	0	1	1	1	1	0	1	0	0	0	0	2	0	0	1	0	0	7	1	0	3	1	0	1	0	0	0	0	2	0	1	0	0	1	1	2	1	0	0	0	0	3	2	0	0	1	0	0	0
hsa-mir-5093	0	0	0	0	0	0	0	0	0	0	0	0	0	0	0	0	0	0	0	0	0	0	0	0	0	0	0	0	0	0	0	0	0	0	0	0	0	0	0	0	0	0	0	0	0	0	0	0	0
hsa-mir-5094	1	2	0	0	0	0	0	1	3	0	0	1	0	0	0	1	1	1	0	0	1	0	0	1	1	0	1	1	0	0	0	0	0	0	1	1	1	0	0	0	0	1	0	0	0	0	1	0	0
hsa-mir-5095	0	0	0	0	0	0	0	0	0	0	0	0	0	0	0	0	0	0	0	0	0	0	0	0	0	0	0	0	0	0	0	0	0	0	0	0	0	0	0	0	0	0	0	0	0	0	0	0	0
hsa-mir-5096	0	0	0	0	0	0	0	0	0	0	0	0	0	0	0	0	0	0	0	0	0	0	0	0	0	0	0	0	0	0	0	0	0	0	0	0	0	0	0	0	0	0	0	0	0	0	0	0	0
hsa-mir-510	0	0	0	0	0	0	0	0	0	0	0	0	0	0	0	0	0	0	0	0	0	0	0	0	0	0	0	0	0	0	0	0	0	0	0	0	0	0	0	0	0	0	0	0	0	0	0	0	0
hsa-mir-5100	0	0	0	0	0	0	0	0	0	0	0	0	0	0	0	0	0	0	0	0	0	0	0	0	0	0	0	0	0	0	0	0	0	0	0	0	0	0	0	0	0	0	0	0	0	0	0	0	0
hsa-mir-511	9	7	58	48	15	11	12	14	5	9	32	9	37	37	17	27	7	40	5	29	16	13	10	39	33	4	19	58	80	37	7	27	46	29	31	21	39	17	12	17	15	25	13	34	13	29	14	24	23
hsa-mir-512-1	0	2	0	0	0	1	1	0	0	0	1	0	0	0	1	0	0	0	1	0	1	1	0	0	0	1	7	0	0	1184	0	0	0	0	0	0	0	0	0	0	0	0	0	1807	0	0	1	551	0
hsa-mir-512-2	0	0	1	0	0	0	2	0	0	0	0	0	0	0	0	1	0	0	0	0	1	0	0	0	1	0	10	1	1	1104	0	0	1	0	0	0	0	1	1	0	0	0	0	1880	1	0	0	517	0
hsa-mir-513a-1	0	0	0	0	0	0	0	0	0	0	0	0	0	0	0	0	0	0	0	0	0	0	0	0	0	0	0	0	0	0	3	0	0	0	0	0	0	0	0	0	0	0	1	0	0	0	0	0	1
hsa-mir-513a-2	1	0	0	0	0	0	0	0	1	0	1	0	0	0	0	0	0	0	0	0	0	0	0	0	0	0	0	0	0	0	1	0	0	0	1	0	0	0	0	0	0	0	0	0	0	1	0	0	0
hsa-mir-513b	0	0	1	0	0	0	0	0	0	0	0	0	0	0	0	0	0	1	0	0	0	0	1	0	0	0	0	0	1	0	2	0	0	0	0	0	0	0	0	1	0	0	0	0	0	0	0	0	0
hsa-mir-513c	1	0	3	1	0	0	1	0	0	1	0	0	0	0	0	0	0	0	0	0	0	0	0	0	0	0	0	0	0	0	7	2	1	0	0	0	0	0	0	0	0	0	1	0	0	0	0	0	0
hsa-mir-514a-1	0	0	11	2	0	5	2	2	0	0	1	0	1	3	0	1	1	1	2	1	2	0	18	0	4	0	6	0	1	1	0	2	2	5	63	0	1	0	0	2	4	0	3	2	2	0	4	0	0
hsa-mir-514a-2	0	1	13	3	1	3	3	3	0	0	1	0	1	5	0	0	0	0	2	2	1	0	15	1	1	0	5	1	1	3	0	0	3	8	58	0	0	1	0	1	0	0	4	1	1	1	3	1	2
hsa-mir-514a-3	0	0	13	2	0	3	2	4	0	3	1	1	1	0	0	3	0	3	3	2	0	1	18	1	1	1	3	1	3	1	0	2	3	7	54	0	1	0	0	3	1	0	1	4	0	1	3	2	2
hsa-mir-514b	0	0	3	0	0	1	0	0	0	0	0	0	0	0	0	1	0	0	0	0	0	0	5	0	0	0	0	0	0	0	1	0	0	0	1	0	0	0	0	0	0	0	0	1	0	0	0	0	0
hsa-mir-515-1	0	0	0	0	0	0	0	0	0	0	0	0	0	0	0	0	0	0	0	0	0	0	0	0	0	0	0	0	1	408	0	0	0	0	0	0	0	0	0	0	0	0	0	289	0	0	1	94	0
hsa-mir-515-2	0	0	0	0	0	0	1	0	0	0	0	0	0	0	0	0	0	0	0	0	0	0	0	0	0	0	0	0	1	448	0	0	0	0	0	0	0	0	0	0	0	0	0	275	1	0	1	102	0
hsa-mir-516a-1	0	0	1	2	0	0	1	0	0	1	0	0	0	0	0	0	0	0	4	0	0	0	0	0	0	0	1	0	0	1274	0	0	0	0	0	0	0	0	2	0	0	0	0	1382	0	0	0	306	1
hsa-mir-516a-2	0	0	0	2	0	0	0	0	0	0	0	0	0	0	0	0	1	0	2	0	1	0	1	0	0	0	2	0	1	1149	0	0	0	0	0	0	0	0	0	0	0	0	0	1317	0	0	0	272	1
hsa-mir-516b-1	1	0	0	0	0	0	0	0	0	0	0	0	0	0	1	0	0	0	0	0	0	1	1	0	0	0	1	0	0	495	0	0	0	0	0	0	1	0	0	0	0	0	0	730	0	0	0	258	0
hsa-mir-516b-2	0	0	0	0	0	0	0	0	0	0	0	0	0	0	0	0	0	0	0	0	0	0	0	0	0	0	1	0	2	135	0	0	0	0	0	0	0	0	0	0	0	0	0	322	0	0	0	51	0
hsa-mir-517a	0	0	0	0	0	5	0	0	0	1	0	0	1	0	0	0	0	0	0	0	0	1	0	0	0	0	3	0	1	593	0	0	0	0	0	0	0	0	0	0	0	1	0	752	0	0	0	204	1
hsa-mir-517b	0	0	0	0	0	5	0	0	0	1	0	0	1	0	0	0	0	0	0	0	0	1	0	0	0	0	3	0	1	589	0	0	0	0	0	0	0	0	0	0	0	1	0	735	0	0	0	203	1
hsa-mir-517c	0	0	0	0	0	0	0	0	0	0	0	0	0	1	0	0	0	0	0	0	0	1	0	0	0	0	0	0	0	155	0	0	0	0	0	0	0	0	0	0	0	1	0	219	0	0	0	88	0
hsa-mir-5186	0	0	0	0	0	0	0	0	0	0	0	0	0	0	0	0	0	0	0	0	0	0	0	0	0	0	0	0	0	0	0	0	0	0	0	0	0	0	0	0	0	0	0	0	0	0	0	0	0
hsa-mir-5187	0	1	1	2	0	0	3	0	0	2	0	0	1	1	0	0	1	1	0	4	0	2	7	5	1	0	0	1	1	0	0	3	3	3	2	1	0	1	1	3	0	3	1	2	3	1	0	0	0
hsa-mir-5188	0	0	0	0	0	0	0	0	0	0	0	1	0	0	0	0	0	0	0	0	1	0	1	0	0	0	0	0	0	0	0	1	0	1	0	0	0	0	0	1	0	0	0	0	0	0	0	0	0
hsa-mir-5189	0	0	1	1	3	0	0	0	1	0	0	1	0	0	0	0	0	0	0	0	1	0	0	0	0	0	0	0	0	0	0	0	1	0	0	2	0	0	0	0	0	1	0	0	0	1	0	0	0
hsa-mir-518a-1	0	0	0	1	0	0	0	0	0	0	0	0	0	0	0	0	0	0	0	0	0	0	0	0	0	0	1	0	0	215	0	0	0	0	0	0	0	0	0	0	0	0	0	276	0	0	0	55	0
hsa-mir-518a-2	0	0	0	0	0	0	0	0	0	0	0	0	0	0	0	0	0	0	0	0	0	0	0	0	0	0	1	0	1	317	0	0	0	0	0	0	0	0	0	0	0	0	0	389	0	0	0	77	0
hsa-mir-518b	0	1	0	0	0	1	1	0	0	2	0	0	0	0	0	0	1	0	0	0	3	0	0	0	0	0	5	1	1	836	0	0	0	0	0	0	0	0	0	0	0	0	0	1399	0	0	0	343	0
hsa-mir-518c	0	0	0	0	0	1	1	0	0	3	0	0	0	0	0	0	1	0	1	0	3	2	0	0	0	0	4	1	0	886	0	0	0	0	0	0	0	0	0	0	0	0	0	1465	0	0	1	347	0
hsa-mir-518d	0	0	0	0	0	0	0	0	0	0	0	0	0	0	0	0	0	0	0	0	0	0	0	0	0	0	1	0	0	10	0	0	0	0	0	0	0	0	0	0	0	0	0	30	0	0	0	7	0
hsa-mir-518e	0	0	0	1	0	0	1	0	0	0	0	0	0	0	0	0	0	0	0	0	1	0	0	0	0	0	1	0	0	397	0	0	0	0	0	0	0	0	1	0	0	0	0	585	0	0	0	147	0
hsa-mir-518f	0	0	0	0	0	0	1	0	0	0	0	0	0	0	0	0	0	0	0	0	0	0	0	0	0	0	0	0	0	620	0	0	0	0	0	0	0	0	0	0	0	0	0	984	0	0	0	339	0
hsa-mir-5190	0	0	0	0	0	0	0	0	0	0	0	0	0	0	0	0	0	0	0	0	0	0	0	0	0	0	0	0	0	0	0	0	0	0	0	0	0	0	0	0	0	0	0	0	0	0	0	0	0
hsa-mir-5191	0	0	0	0	0	0	0	0	0	0	0	0	0	0	0	0	0	0	0	0	0	0	0	0	0	0	0	0	0	0	0	0	0	0	0	0	0	0	0	0	0	0	0	0	0	0	0	0	0
hsa-mir-5192	0	0	0	0	0	0	0	0	0	0	0	0	0	0	0	0	0	0	0	0	0	0	0	0	0	0	0	0	0	0	0	0	0	0	0	0	0	0	0	0	0	0	0	0	0	0	0	0	0
hsa-mir-5193	0	0	2	1	0	0	0	0	0	0	0	0	1	0	0	0	0	0	0	0	1	0	1	1	0	0	1	2	1	0	0	0	0	2	0	0	0	0	0	0	1	0	0	0	1	0	0	0	1
hsa-mir-5194	0	0	0	0	0	0	0	0	0	0	0	0	0	0	0	0	0	1	0	0	0	0	0	0	0	0	0	0	0	0	0	0	0	0	0	0	0	0	0	0	0	0	0	0	0	0	0	0	0
hsa-mir-5195	0	0	0	0	0	0	0	0	0	0	0	0	0	0	0	0	0	0	0	0	0	0	0	0	0	0	0	0	0	0	0	0	0	0	0	0	0	0	0	1	0	0	0	0	0	0	0	0	0
hsa-mir-5196	0	0	0	0	0	1	0	0	0	0	0	0	0	0	0	0	0	0	0	0	0	0	0	0	0	0	0	0	0	0	0	0	0	0	0	0	0	0	0	0	0	0	0	0	0	0	0	0	0
hsa-mir-5197	0	0	0	0	0	0	0	0	0	0	0	0	0	0	0	0	0	0	0	0	0	0	0	0	0	0	0	0	0	0	0	0	0	0	0	0	0	0	0	0	0	0	0	0	0	0	0	0	0
hsa-mir-519a-1	0	0	0	0	0	0	2	0	1	0	0	0	0	0	0	1	0	0	9	0	0	0	1	0	1	0	4	0	1	946	0	0	0	0	0	0	0	0	0	0	0	0	0	1276	0	0	0	498	0
hsa-mir-519a-2	0	1	0	2	0	0	1	0	0	1	0	0	0	0	1	1	0	0	3	0	1	1	0	0	0	0	3	1	0	724	0	0	0	0	0	1	0	0	0	0	0	0	0	1238	0	0	0	308	0
hsa-mir-519b	0	0	0	0	0	0	0	0	0	0	0	0	0	0	0	0	0	0	0	0	0	0	0	0	0	0	0	0	0	164	0	0	0	0	0	0	0	0	0	0	0	0	0	108	1	0	0	26	0
hsa-mir-519c	0	0	0	0	0	0	0	0	0	0	0	0	0	0	0	0	0	0	0	0	0	0	0	0	0	0	1	0	0	132	0	0	0	0	0	0	0	0	0	0	0	0	0	249	0	0	0	53	0
hsa-mir-519d	0	0	0	0	0	0	0	0	0	1	0	0	0	0	0	0	0	0	0	0	2	0	0	0	1	0	1	1	0	343	0	0	0	0	0	0	0	0	0	0	0	0	0	468	0	0	2	150	0
hsa-mir-519e	0	0	0	0	0	0	0	0	0	0	0	0	0	0	0	0	0	0	0	0	0	0	0	0	0	0	0	0	0	80	0	0	0	0	0	0	0	0	0	0	0	0	0	41	0	0	0	14	0
hsa-mir-520a	0	1	1	1	0	0	1	1	1	2	0	0	0	0	0	0	1	0	0	0	2	1	0	0	0	1	4	0	1	2389	0	0	0	0	0	0	0	0	0	0	0	0	0	2637	0	0	0	1174	1
hsa-mir-520b	0	1	0	0	0	0	1	0	0	0	0	0	0	0	1	1	0	0	0	0	0	2	0	0	0	0	4	1	1	756	0	0	0	0	1	1	0	0	0	0	0	0	0	1349	0	0	0	352	0
hsa-mir-520c	0	0	0	0	0	0	0	0	0	0	0	0	0	0	0	0	0	0	0	0	0	1	0	0	0	0	2	0	1	374	0	0	0	0	1	0	0	0	0	0	0	0	0	459	0	0	0	154	0
hsa-mir-520d	0	0	0	1	0	0	0	0	0	0	0	0	0	0	0	0	0	0	1	0	2	0	0	0	0	0	2	0	0	286	0	0	0	0	0	0	0	0	0	0	0	0	1	281	0	0	0	126	0
hsa-mir-520e	0	0	0	0	0	0	0	0	0	0	0	0	0	0	0	0	0	0	0	0	0	0	0	0	1	0	0	0	0	139	0	0	0	0	0	0	0	0	0	0	0	0	0	346	0	0	0	78	0
hsa-mir-520f	0	0	0	0	1	0	0	0	0	0	0	0	0	1	0	0	0	0	0	0	0	0	1	0	0	0	6	1	0	647	0	0	0	0	0	0	0	0	0	0	0	0	0	757	0	0	0	296	0
hsa-mir-520g	0	0	0	0	0	0	0	0	0	1	0	0	0	0	0	0	0	0	0	0	0	0	0	0	0	0	1	0	0	590	0	0	0	0	0	0	0	0	0	0	0	0	0	838	0	0	0	246	0
hsa-mir-520h	0	0	0	0	0	1	0	0	0	0	0	0	0	0	0	0	0	0	0	0	0	0	0	0	0	0	1	0	0	246	0	0	0	0	0	0	0	0	0	0	0	0	0	405	0	0	0	108	0
hsa-mir-521-1	0	0	0	0	0	0	0	0	0	0	0	0	0	0	0	0	0	0	0	0	0	0	0	0	0	0	1	0	0	75	0	0	0	0	0	0	0	0	0	0	0	0	0	112	0	0	0	33	0
hsa-mir-521-2	0	0	0	0	0	0	0	0	0	0	0	0	0	0	0	0	0	0	0	0	0	0	0	0	0	0	0	0	0	20	0	0	0	0	0	0	0	0	0	0	0	0	0	26	0	0	0	6	0
hsa-mir-522	0	0	0	0	0	0	0	0	0	0	0	0	0	0	0	0	0	0	4	0	0	1	0	0	0	0	3	0	0	285	0	0	0	0	0	0	0	0	0	0	0	0	0	375	0	0	0	113	0
hsa-mir-523	0	1	0	0	0	0	0	0	0	0	0	0	0	0	0	0	0	0	0	0	0	0	0	0	0	0	2	0	0	181	0	0	0	0	0	0	0	0	0	0	0	0	0	331	0	0	0	59	0
hsa-mir-524	0	0	0	0	0	1	0	0	0	0	0	0	0	0	1	0	0	0	0	0	0	2	0	0	0	0	0	0	0	114	0	0	0	0	0	0	0	0	0	0	0	0	0	113	0	0	0	39	0
hsa-mir-525	0	0	0	0	0	0	0	0	0	1	0	0	0	0	1	0	0	0	1	0	1	0	0	1	0	0	2	0	0	453	0	0	0	0	0	0	0	0	0	0	0	1	0	851	0	0	1	271	0
hsa-mir-526a-1	0	0	0	0	0	0	0	0	0	0	0	0	0	0	0	0	0	0	0	0	0	0	0	0	0	0	0	0	0	7	0	0	0	0	0	0	0	0	0	0	0	0	0	22	0	0	0	2	0
hsa-mir-526a-2	0	0	0	0	0	0	0	0	0	0	0	0	0	0	0	0	0	0	0	0	0	0	0	0	0	0	0	0	0	0	0	0	0	0	0	0	0	0	0	0	0	0	0	1	0	0	0	0	0
hsa-mir-526b	0	0	0	0	0	1	3	0	0	4	0	0	0	0	0	0	0	0	0	0	1	1	0	1	1	1	7	0	0	2000	0	0	0	0	0	0	0	0	0	0	0	0	0	3740	0	0	2	1060	0
hsa-mir-527	0	0	0	0	0	0	0	0	0	0	0	0	0	0	0	0	0	0	1	0	0	0	0	0	0	0	0	0	0	217	0	0	0	0	0	0	0	0	0	0	0	0	0	261	0	0	0	42	0
hsa-mir-532	6216	2489	8786	4720	3963	5272	2401	3099	5959	1707	6088	3325	2324	3197	2457	2351	5676	7424	2782	2219	5125	2033	3944	3583	2859	4029	3431	4270	8069	2581	6675	5227	4895	5255	3499	9573	3946	8909	2776	4953	1852	10279	3597	6228	3692	3140	3817	5691	2053
hsa-mir-539	8	21	21	20	16	11	10	30	2	6	22	11	14	23	4	11	2	30	2	21	7	7	7	16	21	8	19	17	10	32	7	12	10	27	11	16	17	7	19	9	23	31	7	9	14	6	22	9	10
hsa-mir-541	0	2	4	14	0	1	0	0	0	0	2	0	1	2	0	1	1	5	0	1	0	2	1	1	1	0	11	5	4	1	1	1	0	6	0	0	0	0	1	0	0	0	0	0	0	3	2	1	1
hsa-mir-542	200	664	1865	834	229	392	267	550	642	334	1111	296	542	347	172	530	104	907	435	285	1256	445	673	284	946	193	922	1224	764	923	439	698	1471	1724	497	1231	388	452	502	1307	446	1279	261	882	423	920	411	576	374
hsa-mir-543	2	3	10	7	7	8	1	2	1	0	5	0	3	5	1	4	2	13	1	8	6	1	4	16	2	0	10	12	14	11	1	7	12	31	3	2	7	1	9	1	3	11	0	1	3	2	7	9	3
hsa-mir-544a	0	0	0	0	0	0	0	1	0	0	0	0	0	0	0	0	0	0	0	0	0	0	1	0	0	0	0	0	0	0	0	0	0	0	0	0	0	0	0	0	0	0	0	1	0	1	0	0	0
hsa-mir-544b	0	0	0	0	0	0	0	0	0	0	0	0	0	0	0	0	0	0	0	0	0	0	2	0	0	0	0	0	0	0	0	0	0	0	0	0	0	0	0	0	0	0	1	0	0	0	0	1	0
hsa-mir-545	2	0	3	1	1	0	0	2	1	0	0	4	1	0	2	2	1	1	0	1	2	0	1	0	1	2	2	2	0	0	4	2	1	3	4	5	1	1	1	2	0	3	1	0	5	2	1	0	0
hsa-mir-548a-1	0	0	0	0	0	0	0	0	0	0	0	0	0	0	0	0	0	0	0	0	0	0	0	0	0	0	0	0	0	0	0	0	0	0	0	0	0	0	0	0	0	0	0	0	0	0	0	0	0
hsa-mir-548a-2	0	0	0	0	0	0	0	0	0	0	0	0	0	0	0	0	0	0	0	0	0	0	0	0	0	0	0	0	0	0	0	0	0	0	0	0	0	0	0	0	0	0	0	0	0	0	0	0	0
hsa-mir-548a-3	0	0	0	0	0	0	0	0	0	1	0	0	0	1	0	0	0	0	0	0	0	0	0	0	0	0	0	1	0	0	0	0	1	0	0	0	0	0	0	0	0	1	0	0	0	1	0	0	0
hsa-mir-548aa-1	0	0	0	0	0	0	0	0	0	0	0	0	0	0	0	0	0	0	0	0	0	0	0	0	0	0	0	0	0	0	0	0	0	0	0	0	0	0	0	0	0	0	0	0	0	0	0	0	0
hsa-mir-548aa-2	0	0	0	0	0	0	0	0	0	0	0	0	0	0	0	0	0	0	0	0	0	0	0	0	0	0	0	0	0	0	0	0	0	0	0	0	0	0	0	0	0	0	0	0	0	0	0	0	0
hsa-mir-548ab	0	1	0	1	0	0	0	0	0	0	0	0	0	0	0	0	0	0	0	0	0	0	0	0	0	0	0	0	0	0	0	0	0	0	0	0	0	2	0	0	0	0	0	0	0	0	0	0	0
hsa-mir-548ac	0	0	0	0	1	0	0	0	0	0	0	0	0	0	0	0	0	0	0	0	0	0	0	0	0	0	0	0	0	0	0	0	0	0	0	0	0	0	0	0	0	0	0	0	0	0	0	0	0
hsa-mir-548ad	0	0	0	0	0	0	0	0	0	0	0	0	0	0	0	0	0	0	0	0	0	0	0	0	0	0	0	0	0	0	0	0	0	0	0	0	0	0	0	0	0	0	0	0	0	0	0	0	0
hsa-mir-548ae-1	0	0	0	0	0	0	0	0	0	0	0	0	0	0	0	0	0	0	0	0	0	0	0	0	0	0	0	0	0	0	0	0	0	0	0	0	0	0	0	0	0	0	0	0	0	0	0	0	0
hsa-mir-548ae-2	0	0	0	0	0	0	0	0	0	0	0	0	0	0	0	0	0	0	0	0	0	0	0	0	0	0	0	0	0	0	0	0	0	0	0	0	0	0	0	0	0	0	0	0	0	0	0	0	0
hsa-mir-548ag-1	0	0	0	1	0	0	0	0	0	0	0	0	0	0	0	0	0	0	0	0	0	0	0	0	0	0	0	0	0	0	0	0	0	0	0	0	0	0	0	0	0	0	0	0	0	0	0	0	0
hsa-mir-548ag-2	0	0	0	1	0	0	0	0	0	0	0	0	0	0	0	0	0	0	0	0	1	1	0	1	0	0	0	1	0	0	0	0	0	0	0	2	0	0	1	0	0	0	0	0	0	2	1	2	0
hsa-mir-548ah	0	0	0	0	0	0	0	0	0	0	0	0	0	0	0	0	0	0	1	0	0	0	0	0	0	0	0	1	0	0	1	3	0	0	0	0	0	0	0	0	0	0	0	0	0	0	0	0	0
hsa-mir-548ai	0	0	1	1	0	1	0	0	0	0	1	0	0	0	0	0	1	0	0	0	0	0	0	0	0	0	0	0	0	0	1	0	0	0	0	0	0	1	0	0	0	0	0	0	1	0	0	0	0
hsa-mir-548aj-1	0	0	0	0	0	0	0	0	0	0	0	0	0	0	0	0	0	0	0	0	0	0	0	0	0	0	0	0	0	0	0	0	0	0	0	0	0	0	0	0	0	0	0	0	0	0	0	0	0
hsa-mir-548aj-2	0	0	0	0	0	0	0	0	0	0	0	0	0	0	0	0	0	0	0	0	0	0	0	0	0	0	0	0	0	0	0	0	0	0	0	0	0	0	0	0	0	0	0	0	0	0	0	0	0
hsa-mir-548ak	0	0	0	0	0	0	0	0	0	0	0	0	0	0	0	0	0	0	0	0	0	0	0	0	0	0	0	0	0	0	0	0	0	0	0	0	0	0	0	0	0	0	0	0	0	0	0	0	0
hsa-mir-548al	0	0	0	0	0	0	0	0	0	0	1	0	0	0	0	0	0	0	0	0	0	0	0	0	0	0	0	0	0	0	0	0	0	0	0	0	0	0	0	0	0	0	0	0	1	0	0	0	0
hsa-mir-548am	0	0	0	0	0	0	0	0	0	0	0	0	0	0	0	0	0	0	0	0	0	0	0	0	0	0	0	0	0	0	0	0	0	0	0	0	0	0	0	0	0	0	0	0	0	0	0	0	0
hsa-mir-548an	0	0	0	0	0	0	0	0	0	0	0	0	0	0	0	0	0	0	0	0	0	0	0	0	0	0	0	0	0	0	0	0	0	0	0	0	0	0	0	0	0	0	0	0	0	0	0	0	0
hsa-mir-548ao	0	0	0	1	0	0	0	0	0	0	0	0	0	0	0	0	0	0	0	0	0	0	0	0	0	0	0	0	0	0	0	0	0	0	0	0	0	0	0	0	0	0	0	0	0	0	0	0	0
hsa-mir-548ap	0	0	0	0	0	0	0	0	0	0	0	0	0	0	0	0	0	0	0	0	0	0	0	0	0	0	0	0	0	0	0	0	0	0	0	0	0	0	0	0	0	0	0	0	0	0	0	0	0
hsa-mir-548aq	0	1	0	0	1	0	1	0	1	0	0	2	0	0	0	0	0	0	0	0	0	0	1	0	0	0	0	2	0	0	0	1	0	0	0	0	0	0	0	0	0	1	0	0	1	2	0	2	0
hsa-mir-548ar	0	0	0	1	0	0	0	0	0	0	0	0	0	0	0	0	0	0	0	0	0	0	0	0	0	0	1	0	1	0	1	0	0	0	0	0	0	1	0	1	0	0	0	0	0	0	0	0	0
hsa-mir-548as	0	0	0	0	0	0	0	0	0	0	0	0	0	0	0	0	0	0	0	0	0	0	0	0	0	0	0	0	0	0	0	0	0	0	0	0	0	0	0	0	0	0	0	0	0	0	0	0	0
hsa-mir-548at	0	0	0	0	0	0	0	0	0	0	1	0	0	1	0	1	0	0	0	0	0	0	0	0	0	0	0	0	0	0	0	0	0	0	0	1	0	0	0	0	0	0	0	0	0	0	0	0	0
hsa-mir-548au	0	0	1	0	3	0	0	1	0	0	0	2	0	1	0	2	1	2	0	0	0	1	2	1	0	0	0	1	1	1	1	0	1	1	3	3	1	3	0	2	0	1	0	1	2	2	1	0	0
hsa-mir-548av	0	0	0	0	0	0	0	0	0	0	0	0	0	0	0	0	0	0	0	0	0	0	0	0	0	0	0	0	0	0	0	0	0	0	0	0	0	0	0	0	0	0	0	0	0	0	0	0	0
hsa-mir-548aw	0	0	1	1	0	0	1	0	0	3	0	0	0	1	0	2	0	0	1	1	0	0	0	1	0	0	0	0	2	0	1	0	0	2	2	0	0	0	1	0	0	2	1	0	0	1	2	0	3
hsa-mir-548ax	0	0	0	1	0	0	0	0	0	0	0	0	0	0	0	0	0	0	0	0	0	0	0	0	0	0	0	0	0	0	0	0	2	0	0	0	0	0	0	0	0	0	0	0	0	0	0	0	0
hsa-mir-548ay	0	1	1	2	0	0	0	0	0	0	0	0	0	0	0	0	0	0	0	0	1	0	0	0	1	0	1	1	1	0	0	0	0	0	0	0	1	1	0	2	0	0	0	2	1	0	0	0	1
hsa-mir-548az	0	0	0	0	0	1	0	0	9	1	0	2	0	2	0	0	0	0	0	0	0	0	2	1	0	0	0	0	0	0	0	2	0	0	3	0	1	0	0	1	0	0	0	0	1	1	0	0	0
hsa-mir-548b	0	5	31	15	6	7	3	0	0	0	5	1	1	0	2	1	0	13	19	2	11	3	4	5	11	0	1	6	1	21	4	8	9	3	10	1	3	3	2	2	0	0	0	26	0	25	0	9	9
hsa-mir-548ba	0	0	25	1	0	0	0	1	0	0	1	0	0	0	0	0	0	0	0	2	0	0	0	0	0	0	0	1	0	0	0	0	3	0	0	0	0	0	1	0	0	0	0	0	0	0	1	1	1
hsa-mir-548bb	0	0	0	0	0	0	0	0	0	0	0	0	0	0	0	0	0	0	0	0	0	0	0	0	0	0	0	0	0	0	0	0	0	0	0	0	0	0	0	0	0	0	0	0	0	0	0	0	0
hsa-mir-548c	0	0	0	0	0	0	0	0	0	0	0	0	0	0	0	0	0	0	0	0	0	0	0	0	0	0	0	0	0	0	0	0	0	0	0	0	0	0	0	0	0	0	0	0	0	0	0	0	0
hsa-mir-548d-1	0	0	2	1	0	1	0	0	0	0	0	2	0	1	1	0	0	1	0	0	1	1	2	0	0	0	0	0	2	0	1	6	1	9	1	1	1	0	0	3	0	1	0	0	3	1	0	0	0
hsa-mir-548d-2	0	0	5	1	2	1	1	0	3	0	0	1	0	1	1	2	0	0	1	0	1	0	1	2	3	0	1	2	1	1	1	7	0	14	2	3	0	0	2	0	0	0	0	0	1	0	0	1	0
hsa-mir-548e	4	13	10	3	3	0	2	2	1	1	5	3	1	3	0	3	1	3	2	0	5	0	4	2	1	7	4	3	8	1	2	2	13	4	1	4	2	4	7	11	1	1	1	7	1	13	2	0	0
hsa-mir-548f-1	0	1	24	0	4	3	2	0	5	2	1	0	0	0	1	4	2	5	69	0	0	0	6	0	4	2	3	12	0	27	1	0	0	134	5	4	6	0	0	2	0	1	6	0	3	0	0	143	1
hsa-mir-548f-2	0	0	0	0	0	0	0	0	0	0	0	0	0	0	0	0	0	0	0	0	0	0	0	0	0	0	0	0	0	0	0	0	0	0	0	0	0	0	0	0	0	0	0	0	0	0	0	0	0
hsa-mir-548f-3	0	0	0	0	0	0	0	0	0	0	0	0	0	0	0	0	0	0	0	0	0	0	0	0	0	0	0	0	0	0	0	0	0	0	0	0	0	0	0	0	0	0	0	0	0	0	0	0	0
hsa-mir-548f-4	0	0	0	0	0	0	0	0	0	0	0	0	0	0	0	0	0	0	12	0	0	0	0	0	0	0	0	0	0	0	0	0	0	0	0	0	0	0	0	0	0	0	0	0	0	0	0	0	0
hsa-mir-548f-5	0	0	0	0	0	0	0	0	0	0	0	0	0	0	0	0	0	0	0	0	0	0	0	0	0	0	0	0	0	0	0	0	0	0	0	0	0	0	0	0	0	0	0	0	0	0	0	0	0
hsa-mir-548g	0	0	0	0	0	0	0	0	0	0	0	0	0	0	0	0	0	0	0	0	0	0	0	0	0	0	0	0	0	0	0	0	0	0	0	0	0	0	0	0	0	0	0	0	0	0	0	0	0
hsa-mir-548h-1	0	0	0	0	0	0	0	0	0	0	0	0	0	0	0	0	0	0	0	0	0	0	0	0	0	0	0	0	0	0	0	0	0	0	0	0	0	0	0	0	0	0	0	0	0	0	0	0	0
hsa-mir-548h-2	0	0	0	0	0	0	0	0	0	0	0	0	0	0	0	0	0	0	0	0	0	0	0	0	0	0	0	0	0	0	0	0	0	0	0	0	0	0	0	0	0	0	0	0	0	0	0	0	0
hsa-mir-548h-3	0	0	0	0	0	0	0	0	0	0	0	0	0	0	0	0	0	0	0	0	0	0	0	0	0	0	0	0	0	0	0	0	0	0	0	0	0	0	0	0	0	0	0	0	0	0	0	0	0
hsa-mir-548h-4	0	0	0	0	0	0	0	0	0	0	0	0	0	0	0	0	0	0	0	0	0	0	0	0	0	0	0	0	0	0	0	0	0	0	0	0	0	0	0	0	0	0	0	0	0	0	0	0	0
hsa-mir-548h-5	0	0	0	0	0	0	0	0	0	0	0	0	0	0	0	0	0	0	0	0	0	0	0	0	0	0	0	0	0	0	0	0	0	0	0	0	0	0	0	0	0	0	0	0	0	0	0	0	0
hsa-mir-548i-1	0	0	0	0	0	0	0	0	0	0	0	0	0	0	0	0	0	0	0	0	0	0	0	0	0	0	0	0	0	0	0	0	0	0	0	0	0	0	0	0	0	0	0	0	0	0	0	0	0
hsa-mir-548i-2	0	0	0	0	0	0	0	0	0	0	0	0	0	0	0	0	0	0	0	0	0	0	0	0	0	0	0	0	0	0	0	0	0	0	0	0	0	0	0	0	0	0	0	0	0	0	0	0	0
hsa-mir-548i-3	0	0	0	0	0	0	0	0	0	0	0	0	0	0	0	0	0	0	0	0	0	0	0	0	0	0	0	0	0	0	0	0	0	0	0	0	0	0	0	0	0	0	0	0	0	0	0	0	0
hsa-mir-548i-4	0	0	0	0	0	0	0	0	0	0	0	0	0	0	0	0	0	0	0	0	0	0	0	0	0	0	0	0	0	0	0	0	0	0	0	0	0	0	0	0	0	0	0	0	0	0	0	0	0
hsa-mir-548j	2	1	3	1	3	1	0	1	1	0	1	1	2	0	1	10	0	4	1	1	2	1	2	3	1	1	2	3	0	1	3	1	3	4	2	3	2	3	0	1	1	1	2	1	2	2	1	0	3
hsa-mir-548k	0	2	1	1	2	1	1	1	0	1	1	3	0	0	0	0	1	3	0	0	2	1	0	0	3	1	0	3	6	0	2	0	5	4	3	2	0	2	4	4	0	0	0	1	0	3	0	1	0
hsa-mir-548l	0	0	0	0	0	0	3	0	0	0	0	0	0	0	0	0	1	1	3	0	0	0	1	1	0	0	0	0	0	0	1	1	2	1	0	0	0	0	0	1	0	0	2	0	0	1	1	0	0
hsa-mir-548m	0	0	0	0	0	0	0	0	0	0	0	0	0	0	0	0	0	0	0	0	0	0	0	0	0	0	0	0	0	0	0	0	0	0	0	0	0	0	0	0	0	0	0	0	0	0	0	0	0
hsa-mir-548n	1	0	1	0	2	1	0	0	0	0	1	2	0	0	1	0	1	0	0	1	0	0	0	0	0	0	0	2	0	0	0	0	1	0	0	0	1	0	0	1	0	0	0	0	0	1	0	0	1
hsa-mir-548o	0	3	1	5	3	0	2	0	2	0	1	1	0	0	1	2	0	3	2	1	1	1	1	1	0	3	2	0	1	2	2	1	4	4	1	2	1	1	4	8	0	0	1	0	0	8	1	0	1
hsa-mir-548o-2	1	1	6	1	0	0	3	1	2	2	0	1	0	0	0	0	0	1	2	1	2	1	2	3	3	0	2	2	9	1	2	3	1	2	1	3	2	2	3	4	1	0	2	1	0	6	0	1	0
hsa-mir-548p	0	0	0	0	0	0	0	0	0	0	0	0	0	0	0	0	0	0	0	0	0	0	0	0	0	0	0	0	0	0	0	0	0	0	0	0	0	0	0	0	0	0	0	0	0	0	0	0	0
hsa-mir-548q	0	1	0	0	0	0	1	2	0	0	0	1	0	0	0	0	0	0	0	0	0	0	1	0	0	0	0	2	1	0	0	0	0	1	0	0	0	0	1	4	0	2	0	0	0	0	1	2	1
hsa-mir-548s	2	1	2	1	0	1	6	0	1	1	3	0	0	1	0	2	1	4	4	0	0	1	4	1	0	0	1	5	2	2	4	0	1	1	2	6	1	0	2	6	0	1	2	2	3	5	2	1	0
hsa-mir-548t	1	2	5	0	1	0	1	0	0	0	0	1	0	0	3	0	0	1	0	2	2	3	1	1	2	0	2	0	6	1	0	0	0	3	0	0	0	1	2	0	0	0	0	0	0	3	0	0	0
hsa-mir-548u	0	1	0	0	0	0	0	0	0	0	0	0	0	0	0	0	0	0	0	0	0	0	0	0	0	0	0	0	0	0	0	0	0	0	0	1	0	0	0	0	0	0	0	0	0	0	0	0	0
hsa-mir-548v	5	17	6	6	1	2	2	4	4	9	4	4	5	0	5	1	0	43	9	7	13	8	3	5	28	12	1	5	8	4	16	2	8	13	13	7	4	0	5	8	8	3	4	24	11	3	2	7	3
hsa-mir-548w	0	0	0	0	0	0	0	0	0	0	0	0	0	0	0	0	0	0	0	0	0	0	0	0	0	0	0	0	0	0	0	0	0	0	0	0	0	0	0	0	0	0	0	0	0	0	0	0	0
hsa-mir-548x	0	0	0	0	0	0	1	0	0	0	0	0	0	0	0	0	0	0	3	0	8	6	0	0	3	0	0	0	0	0	0	0	0	0	0	0	0	0	4	0	0	0	0	12	0	0	0	4	0
hsa-mir-548x-2	0	0	0	0	0	0	0	0	0	0	0	0	0	0	0	0	0	0	0	0	1	0	0	0	0	0	0	0	0	0	0	0	0	0	0	0	0	0	3	0	0	0	0	2	0	0	0	0	0
hsa-mir-548y	0	0	0	0	0	0	2	0	0	1	0	0	0	0	0	0	0	0	0	0	3	0	0	0	1	0	0	0	0	2	0	0	0	0	0	0	0	0	3	0	0	0	0	10	0	0	0	3	0
hsa-mir-548z	0	0	0	0	0	0	0	0	0	0	0	0	0	0	0	0	0	0	0	0	0	0	0	0	0	0	0	0	0	0	0	0	0	0	0	0	0	0	0	0	0	0	0	0	0	0	0	0	0
hsa-mir-549a	15	1	0	1	2	1	6	0	0	0	1	0	0	1	0	0	0	0	0	0	4	0	0	2	0	2	13	0	4	1	0	0	3	3	1	2	0	0	0	12	0	3	39	0	5	0	5	0	1
hsa-mir-550a-1	2	22	17	19	20	10	8	0	2	8	14	9	1	10	29	11	7	16	8	0	27	15	25	2	14	39	28	17	20	9	12	17	15	46	9	29	19	11	10	8	0	8	20	16	4	32	4	13	17
hsa-mir-550a-2	5	22	20	14	11	12	9	3	0	8	12	6	2	8	20	8	8	19	5	1	24	12	24	6	11	27	19	17	23	10	14	10	10	43	12	19	13	21	8	8	1	4	26	15	5	25	12	7	6
hsa-mir-550a-3	1	7	5	5	7	3	3	0	2	1	4	4	0	1	7	4	4	5	1	1	8	6	5	5	7	9	5	10	9	8	3	4	8	18	4	14	4	5	4	9	3	7	12	8	0	19	5	6	2
hsa-mir-550b-1	0	0	0	0	0	0	0	0	0	0	0	0	0	0	0	0	1	0	0	0	0	0	1	0	0	0	0	0	0	0	0	0	0	1	0	0	0	0	0	0	0	0	0	0	0	1	0	0	0
hsa-mir-550b-2	0	0	0	0	0	0	0	0	0	0	0	0	0	0	0	0	0	0	0	0	0	0	0	0	0	0	0	0	0	0	0	0	0	0	1	0	0	0	0	0	0	0	0	0	0	1	0	0	0
hsa-mir-551a	1	2	16	5	2	0	1	0	0	0	0	1	0	0	0	0	0	0	0	1	0	0	5	1	0	1	3	0	0	2	0	0	1	4	0	2	1	0	0	0	0	4	2	1	7	1	0	2	2
hsa-mir-551b	2	0	4	2	0	83	1	3	0	4	1	2	0	1	0	3	0	1	9	0	0	2	0	0	1	1	0	2	1	1	0	2	3	8	1	3	0	8	0	5	12	6	0	4	0	1	0	1	3
hsa-mir-552	611	369	0	42	2427	7	11	0	0	1	0	37	0	488	20	273	62	1	0	0	0	0	217	171	424	706	65	3	1239	54	17	157	1	1202	465	11	102	377	20	1192	0	45	62	29	243	7	391	126	6
hsa-mir-553	0	0	0	0	0	0	0	0	0	0	0	0	0	0	0	0	0	0	0	0	0	0	0	0	0	0	0	0	0	0	0	0	0	0	0	0	0	0	0	0	0	0	0	0	0	0	0	0	0
hsa-mir-554	0	0	0	0	0	0	0	0	0	0	0	0	0	0	0	0	0	0	0	0	0	0	0	0	0	0	0	0	0	0	0	0	0	0	0	0	0	0	0	0	0	0	0	0	0	0	0	0	0
hsa-mir-555	1	0	0	0	0	1	0	0	3	0	0	1	0	0	0	0	0	1	2	0	0	0	0	0	0	0	0	0	0	0	0	0	0	0	0	0	0	1	0	0	0	0	0	0	0	0	1	0	0
hsa-mir-556	5	8	17	9	4	2	2	3	2	1	0	16	0	0	0	5	0	12	1	0	5	3	4	4	1	1	0	9	17	7	5	8	1	12	26	6	0	7	6	8	1	1	4	6	10	11	4	1	2
hsa-mir-557	0	0	0	0	0	0	0	0	0	0	0	0	0	0	0	0	0	0	0	0	0	0	0	0	0	0	0	0	0	0	0	0	0	0	0	0	0	0	0	0	0	0	0	0	0	0	0	0	0
hsa-mir-5571	1	0	3	3	0	1	0	0	0	1	3	0	0	0	0	1	1	0	0	0	0	0	0	2	1	0	0	2	0	1	0	0	4	0	1	0	2	0	0	3	0	0	0	1	1	0	3	0	2
hsa-mir-5572	0	0	0	0	0	0	0	0	0	0	0	0	0	0	0	0	0	0	0	0	0	0	0	0	0	0	0	0	0	0	0	0	0	0	0	0	0	0	0	0	0	0	0	0	0	0	0	0	0
hsa-mir-5579	0	0	0	0	0	0	0	0	0	0	1	1	0	1	0	0	0	0	1	4	1	0	0	1	0	0	1	0	3	0	0	0	0	2	0	0	0	0	1	0	1	3	0	0	0	0	0	3	0
hsa-mir-558	0	0	0	0	0	0	0	0	0	0	0	0	0	0	0	0	0	0	0	0	0	0	0	0	0	0	0	0	0	0	0	0	0	0	0	0	0	0	0	0	0	0	0	0	0	0	0	0	0
hsa-mir-5580	0	0	0	1	1	0	2	0	0	0	2	1	0	0	0	0	0	0	0	0	0	0	0	1	0	1	0	1	0	0	0	0	0	0	2	1	3	0	0	0	0	0	1	2	0	0	0	1	0
hsa-mir-5581	0	0	2	1	0	1	0	0	1	1	0	0	0	1	1	0	0	2	1	0	0	0	1	0	2	1	2	0	1	0	1	0	1	2	0	0	0	1	2	0	0	0	1	0	4	1	2	1	0
hsa-mir-5582	0	3	1	1	0	0	0	0	1	2	0	4	0	0	0	1	0	0	0	0	10	1	1	3	0	1	0	0	0	1	0	0	0	8	2	1	0	1	0	0	0	1	1	3	0	2	0	0	0
hsa-mir-5583-1	0	0	0	0	0	0	0	0	0	0	0	0	0	0	0	0	0	0	0	0	0	0	0	0	0	0	0	0	0	0	0	0	0	0	0	0	0	0	0	0	0	0	0	0	0	0	0	0	0
hsa-mir-5583-2	0	0	0	0	0	0	0	0	0	0	0	0	0	0	0	0	0	0	0	0	0	0	0	0	0	0	0	0	0	0	0	0	0	0	0	0	0	0	0	0	0	0	0	0	0	0	0	0	0
hsa-mir-5584	1	0	1	0	0	1	0	0	1	0	0	0	0	0	0	0	0	0	0	0	0	0	0	0	0	0	3	1	0	0	0	0	0	0	0	0	1	0	0	0	0	0	0	0	0	0	0	0	0
hsa-mir-5585	0	0	0	0	0	0	0	0	0	0	0	0	0	0	0	0	0	1	1	0	0	0	0	0	0	0	0	0	0	0	0	0	0	0	0	0	0	0	0	0	0	0	0	0	0	0	0	0	0
hsa-mir-5586	2	6	29	16	3	3	1	2	5	5	15	2	10	7	0	5	4	21	0	14	4	1	8	7	6	0	12	12	11	8	8	6	15	7	9	10	13	30	2	6	0	2	2	10	8	15	7	14	2
hsa-mir-5587	0	0	0	0	0	0	0	0	0	0	0	0	0	0	0	0	0	0	0	0	0	0	1	0	0	0	0	0	0	0	0	0	0	0	0	0	0	0	0	0	0	0	0	0	0	0	0	0	0
hsa-mir-5588	0	1	0	1	0	0	0	0	2	1	0	0	0	0	1	1	1	1	0	0	2	0	0	2	2	0	0	0	4	1	0	0	2	0	0	1	0	1	1	0	0	0	0	0	1	0	1	0	0
hsa-mir-5589	5	1	0	0	0	0	0	0	0	18	1	1	0	0	0	0	12	0	0	0	2	1	0	0	7	4	0	1	0	1	3	5	0	1	0	0	1	0	0	2	0	1	0	3	0	3	1	2	0
hsa-mir-559	1	3	5	5	5	0	4	3	0	0	1	13	0	0	0	3	0	1	13	0	1	4	3	1	2	5	6	2	0	6	14	3	4	3	11	3	1	2	1	2	0	2	1	2	6	6	1	1	0
hsa-mir-5590	0	0	0	0	0	0	0	0	0	0	0	0	0	0	0	0	0	0	0	0	0	0	0	0	0	0	0	1	0	0	0	0	0	0	0	0	0	0	0	0	0	0	0	0	0	0	0	0	0
hsa-mir-5591	0	0	0	0	0	0	0	0	0	0	0	0	0	0	0	0	0	0	0	0	0	0	0	0	0	0	0	0	0	0	0	0	0	0	0	0	0	0	0	0	0	0	0	0	0	0	0	0	0
hsa-mir-561	0	10	2	2	9	3	2	9	12	1	3	8	7	2	1	0	1	20	9	2	15	3	3	3	3	5	0	9	18	6	1	1	16	4	3	18	14	2	9	1	5	6	1	17	1	25	2	3	3
hsa-mir-562	0	0	0	0	0	0	0	0	0	0	0	0	0	0	0	0	0	0	0	0	0	0	0	0	0	0	0	0	0	0	0	0	0	0	0	0	0	0	0	0	0	0	0	0	0	0	0	0	0
hsa-mir-563	0	0	0	0	0	0	0	0	0	0	0	0	0	0	0	0	0	0	0	0	0	0	0	0	0	0	0	0	0	0	0	0	0	0	0	0	0	0	0	0	0	0	0	0	0	0	0	0	0
hsa-mir-564	0	0	0	0	0	0	0	0	0	0	0	0	0	0	0	0	0	0	0	0	0	0	0	0	0	0	0	0	0	0	0	0	0	0	0	0	0	0	1	0	0	0	0	0	0	0	0	0	0
hsa-mir-566	0	0	0	0	0	0	0	0	0	0	0	0	0	0	0	0	0	0	0	0	0	0	0	0	0	0	0	0	0	0	0	0	0	0	0	0	0	0	0	0	0	0	0	0	0	0	0	0	0
hsa-mir-567	0	0	0	0	0	0	0	1	0	0	0	0	0	1	0	0	0	0	0	0	0	0	0	0	0	0	0	0	0	0	0	0	0	0	0	0	0	0	0	0	0	0	0	0	0	0	0	0	0
hsa-mir-568	0	0	0	0	0	0	0	0	0	0	0	0	0	0	0	0	0	0	0	0	0	0	0	0	0	0	0	0	0	0	0	0	0	0	0	0	0	0	0	0	0	0	0	0	0	0	0	0	0
hsa-mir-5680	0	0	1	2	0	0	1	0	0	0	0	0	0	0	0	0	0	0	2	6	0	0	0	2	0	0	0	0	0	0	0	0	1	0	0	0	1	0	0	1	0	0	0	0	1	0	0	0	1
hsa-mir-5681a	0	0	0	0	0	0	0	0	0	0	0	0	0	0	0	0	0	0	0	0	0	0	0	0	0	0	0	0	0	0	0	0	0	0	0	0	0	0	0	0	0	0	0	0	0	0	0	0	0
hsa-mir-5681b	0	0	0	0	0	0	0	0	0	0	0	0	0	0	0	0	0	0	0	0	0	0	0	0	0	0	0	0	0	0	0	0	0	0	0	0	0	0	0	0	0	0	0	0	0	0	0	0	0
hsa-mir-5682	0	0	1	0	0	17	0	0	0	0	0	0	0	0	0	0	0	0	0	0	0	0	0	0	0	0	0	0	0	1	0	0	0	0	0	0	0	10	0	0	0	0	0	0	0	0	0	0	0
hsa-mir-5683	3	3	60	33	13	85	4	0	6	2	224	0	5	4	0	3	1	2	23	8	1	0	21	12	1	4	16	1	26	72	9	3	8	1	4	1	6	48	3	49	1	1	5	2	2	1	17	6	7
hsa-mir-5684	1	0	2	0	1	0	2	2	4	1	0	0	5	2	0	0	1	1	0	1	1	1	3	1	0	0	3	1	0	1	0	0	1	0	4	3	2	0	2	3	2	1	5	1	0	1	0	0	0
hsa-mir-5685	0	0	0	0	0	0	0	0	0	0	0	0	0	0	0	0	0	0	0	0	0	0	0	0	0	0	0	0	0	0	0	0	0	0	0	0	0	0	0	0	0	0	0	0	0	0	0	0	0
hsa-mir-5687	0	0	1	1	0	0	0	0	0	0	0	0	1	0	1	0	0	0	0	1	0	0	0	1	4	0	1	3	0	2	0	0	1	1	1	0	0	0	0	0	1	1	2	2	1	0	0	1	0
hsa-mir-5688	0	0	0	0	0	0	0	1	0	0	0	0	0	0	0	0	0	0	1	0	0	0	0	0	0	0	0	0	0	0	0	0	0	0	0	0	0	0	0	0	0	0	0	0	0	0	0	0	0
hsa-mir-5689	0	0	0	0	0	0	0	0	0	0	0	0	0	0	0	0	0	0	0	0	0	0	0	0	0	0	0	0	0	0	0	0	0	0	0	0	0	0	0	0	0	0	0	0	0	0	0	0	0
hsa-mir-569	0	0	0	0	0	0	0	0	0	0	0	0	0	0	0	0	0	0	0	0	0	0	0	0	0	0	0	0	0	0	0	0	0	0	0	0	0	0	0	0	0	0	0	0	0	0	0	0	0
hsa-mir-5690	0	0	0	1	0	0	0	1	1	0	0	3	0	0	0	1	0	2	1	0	0	0	0	0	1	1	0	3	1	0	0	0	0	2	0	0	1	1	0	0	1	1	0	1	2	3	1	0	0
hsa-mir-5691	0	0	0	0	0	0	0	0	0	0	0	0	2	0	0	0	0	0	0	0	0	0	0	0	0	0	0	0	0	0	0	0	0	0	0	0	0	0	0	0	0	0	0	0	0	0	0	0	0
hsa-mir-5692a-1	0	0	0	0	0	0	0	0	0	0	0	0	0	0	0	0	0	0	0	0	0	0	0	0	0	0	0	0	0	0	0	0	0	0	0	0	0	0	0	0	0	0	0	0	0	0	0	0	0
hsa-mir-5692a-2	0	0	0	0	0	0	0	0	0	0	0	0	0	0	0	0	0	0	0	0	0	0	0	0	0	0	0	0	0	0	0	0	0	0	0	0	0	0	0	0	0	0	0	0	0	0	0	0	0
hsa-mir-5692b	0	0	0	0	0	0	0	0	0	0	0	0	0	0	0	0	0	0	0	0	0	0	0	0	0	0	0	0	0	0	0	0	0	0	0	0	0	0	0	0	0	0	0	0	0	0	0	0	0
hsa-mir-5692c-1	0	0	0	0	0	0	0	0	0	1	0	0	0	0	0	0	0	0	0	0	0	0	0	0	0	0	0	0	0	0	0	0	0	0	0	0	0	0	0	0	0	0	0	0	0	0	0	0	0
hsa-mir-5692c-2	0	0	0	0	0	0	0	0	0	0	0	0	0	0	0	0	0	0	0	0	0	0	0	0	0	0	0	0	0	0	0	0	0	0	0	0	0	0	0	0	0	0	0	0	0	0	0	0	0
hsa-mir-5693	0	0	0	0	0	0	0	0	1	0	0	0	0	0	0	0	0	0	0	0	0	0	0	0	0	0	0	0	0	0	0	0	0	0	0	0	0	0	0	0	0	0	0	0	0	0	0	0	0
hsa-mir-5694	0	0	0	0	0	0	0	0	0	0	0	0	1	0	0	0	0	0	0	0	0	0	0	0	0	0	0	0	1	0	0	0	0	0	0	0	0	2	0	0	0	0	0	0	0	1	0	0	0
hsa-mir-5695	0	0	2	0	1	0	0	0	0	0	0	0	0	0	0	0	1	0	0	0	0	0	1	0	0	0	0	0	0	0	0	0	0	0	0	0	0	0	0	0	0	0	0	0	0	1	0	0	1
hsa-mir-5696	0	1	8	1	2	0	3	0	1	0	0	0	0	0	0	1	0	0	0	2	1	2	5	3	0	0	0	1	1	1	1	1	0	0	2	4	3	0	0	1	1	0	2	0	1	3	0	0	2
hsa-mir-5697	0	0	1	0	0	0	0	0	0	0	0	2	0	0	0	0	0	2	0	0	0	0	1	0	0	0	1	0	0	0	0	0	0	1	0	1	0	0	0	1	0	0	0	0	0	0	0	0	0
hsa-mir-5698	0	4	7	3	2	2	3	1	1	3	2	2	1	1	1	1	2	5	1	0	6	6	3	3	3	0	2	0	2	3	1	4	5	0	8	3	1	1	5	5	0	4	2	5	5	7	1	0	1
hsa-mir-5699	2	8	11	6	2	0	4	0	1	2	4	2	1	0	2	0	0	1	3	1	5	1	2	3	2	0	5	3	6	1	0	1	8	4	0	3	5	2	6	5	1	7	3	0	0	5	3	4	5
hsa-mir-570	3	0	11	7	3	6	4	1	1	4	0	5	1	2	1	1	3	3	1	3	4	5	0	0	0	1	0	5	2	1	5	4	4	9	6	0	1	3	8	6	0	3	3	5	11	1	4	1	2
hsa-mir-5700	0	0	0	0	0	0	0	0	0	0	0	0	0	0	0	0	0	0	0	0	0	0	0	0	0	0	0	0	0	0	0	0	0	0	0	0	0	0	0	0	0	0	0	0	0	0	0	0	0
hsa-mir-5701-1	0	0	0	0	0	0	0	0	0	0	0	0	0	0	0	0	0	0	0	0	0	0	0	0	0	0	0	0	0	0	0	0	0	0	0	0	0	0	0	0	0	0	0	0	0	0	0	0	0
hsa-mir-5701-2	0	0	0	0	0	0	0	0	0	0	0	0	0	0	0	0	0	0	0	0	0	0	0	0	0	0	0	0	0	0	0	0	0	0	0	0	0	0	0	0	0	0	0	0	0	0	0	0	0
hsa-mir-5701-3	0	0	0	0	0	0	0	0	0	0	0	0	0	0	0	0	0	0	0	0	0	0	0	0	0	0	0	0	0	0	0	0	0	0	0	0	0	0	0	0	0	0	0	0	0	0	0	0	0
hsa-mir-5702	0	0	0	0	0	0	0	0	0	0	0	0	0	0	0	0	0	0	0	0	0	0	0	0	0	0	0	0	0	0	0	0	0	0	0	0	0	0	0	0	0	0	0	0	0	0	0	0	0
hsa-mir-5703	1	0	2	2	1	0	1	0	0	0	0	1	0	0	0	2	0	0	0	0	1	2	0	0	1	0	1	0	4	0	1	1	0	0	1	5	1	0	1	0	0	0	0	0	1	3	0	0	1
hsa-mir-5704	0	0	0	0	0	0	0	0	0	0	0	0	0	0	0	0	0	0	0	0	0	0	0	0	0	0	0	0	0	0	0	0	0	0	0	0	0	0	0	0	0	0	0	0	0	0	0	0	0
hsa-mir-5705	0	0	0	0	0	0	0	0	0	0	0	0	0	0	0	0	0	0	0	0	0	0	0	0	0	0	0	0	0	0	0	0	0	0	0	0	0	0	0	0	0	0	0	0	0	0	0	0	0
hsa-mir-5706	0	4	1	0	1	2	1	1	1	0	0	0	0	0	1	1	2	0	0	1	0	1	3	0	2	2	1	3	2	0	0	2	0	0	4	1	0	1	1	0	1	0	1	1	1	4	0	0	0
hsa-mir-5707	0	0	0	0	0	0	0	0	0	0	0	0	0	0	0	0	0	0	0	0	0	0	0	0	0	0	0	0	0	0	0	0	0	0	0	0	0	0	0	0	0	0	0	0	0	0	0	0	0
hsa-mir-5708	0	0	0	3	0	0	0	0	0	0	0	0	0	1	0	0	0	0	2	0	0	0	0	1	0	0	0	0	0	0	0	0	0	0	0	0	0	0	0	0	0	0	0	0	0	0	0	0	0
hsa-mir-571	0	0	0	0	0	0	0	0	0	0	0	0	0	0	1	0	0	0	0	0	0	0	0	0	0	0	0	0	0	0	0	0	0	0	0	0	0	0	0	0	0	0	0	0	0	0	0	0	0
hsa-mir-572	0	0	0	0	0	0	1	0	0	0	0	0	0	0	0	0	1	0	0	1	0	0	0	0	0	1	0	0	0	0	0	0	0	0	0	1	0	0	0	0	0	0	0	0	1	0	0	0	0
hsa-mir-573	5	5	1	1	5	3	0	1	2	2	1	5	0	0	1	1	1	0	0	0	3	2	7	1	13	6	0	9	3	4	0	1	0	6	0	11	0	0	0	1	0	1	3	0	0	3	0	3	0
hsa-mir-5739	0	0	0	0	0	0	0	0	0	0	0	0	0	0	0	0	0	0	0	0	0	0	0	0	0	0	0	0	0	0	0	0	0	0	0	0	0	0	0	0	0	0	0	0	0	0	0	0	0
hsa-mir-574	58	116	1048	432	108	167	250	206	355	316	273	141	303	212	140	150	159	290	64	193	319	151	168	370	162	92	544	295	272	215	158	207	497	676	366	296	268	253	369	168	280	498	105	159	253	209	190	277	218
hsa-mir-575	0	0	0	0	0	0	0	0	0	0	0	0	0	0	0	0	0	0	0	0	0	0	0	0	0	0	0	0	0	0	0	0	0	0	0	0	0	0	0	0	0	0	0	0	0	0	0	0	0
hsa-mir-576	56	60	89	45	26	22	36	22	26	24	26	92	30	15	63	21	30	74	61	40	40	60	41	46	72	33	47	72	52	75	65	31	32	90	149	48	28	27	49	88	28	12	21	66	80	72	14	41	36
hsa-mir-577	260	235	188	130	197	65	106	140	105	116	6	554	87	22	211	7	49	82	4	13	32	63	217	31	292	227	17	12	11	289	113	95	27	296	702	185	17	290	32	279	149	108	75	180	297	62	50	35	4
hsa-mir-578	0	0	0	0	0	0	0	0	0	0	1	0	1	0	0	0	0	0	2	0	0	0	0	0	1	0	0	0	0	0	0	0	2	0	0	0	1	1	0	0	0	0	0	1	0	0	0	0	0
hsa-mir-5787	0	0	0	0	0	0	0	0	0	0	0	0	0	0	0	0	0	0	0	0	0	0	0	0	0	0	0	0	0	0	0	0	0	0	0	0	0	0	0	0	0	0	0	0	0	0	0	0	0
hsa-mir-579	3	6	6	4	1	1	2	0	0	2	1	0	1	0	1	1	0	3	4	0	2	1	1	1	2	2	0	4	11	2	3	4	5	2	6	2	4	6	6	6	1	4	5	1	3	4	5	1	1
hsa-mir-580	2	1	4	5	1	4	1	1	2	3	2	2	4	1	4	2	2	8	4	0	5	2	0	5	0	1	0	3	14	5	4	1	5	4	7	5	2	2	10	7	3	1	0	6	4	6	2	2	2
hsa-mir-581	0	0	3	0	1	3	0	0	2	2	0	0	0	2	0	2	1	3	2	0	0	1	6	1	4	1	1	2	1	0	0	5	0	1	2	4	0	1	1	0	0	2	0	3	0	2	0	5	0
hsa-mir-582	582	412	4209	1629	1321	400	363	1335	320	207	698	1474	1032	629	224	1375	84	2563	1284	1280	592	1054	640	880	529	637	1067	1797	286	1123	803	589	728	2091	227	658	502	374	317	318	888	141	729	715	1209	715	332	1428	421
hsa-mir-583	0	0	0	0	0	0	0	0	0	0	0	0	0	0	0	0	0	0	0	0	0	0	0	0	0	0	0	0	0	0	0	0	0	0	0	0	0	0	0	0	0	0	0	0	0	0	0	0	0
hsa-mir-584	269	1057	260	629	341	53	524	61	119	190	165	73	40	1775	63	125	301	320	26	408	274	77	662	645	364	184	531	922	376	223	108	150	259	823	584	1119	285	176	113	1170	38	1446	1842	147	2821	1714	611	206	113
hsa-mir-585	0	0	2	5	2	0	0	0	0	1	1	0	3	1	1	1	4	4	1	3	9	1	0	18	1	1	2	0	5	0	0	1	3	4	1	6	2	3	1	1	1	3	0	0	1	1	0	1	1
hsa-mir-586	0	0	0	0	0	0	0	0	0	0	0	0	0	0	0	0	0	1	0	0	0	0	0	0	0	0	0	0	0	0	0	0	0	0	0	0	0	0	0	0	0	0	0	0	0	0	0	0	0
hsa-mir-587	0	0	0	0	0	0	1	0	0	0	0	0	0	0	0	0	0	0	0	0	0	0	0	0	0	0	0	0	0	0	0	0	0	0	0	0	0	0	0	0	0	0	0	0	0	0	0	0	0
hsa-mir-588	0	1	0	0	0	1	0	0	0	0	0	0	0	0	0	2	0	0	1	0	0	0	1	0	0	0	1	0	0	0	0	0	0	1	1	0	0	0	0	0	0	0	0	0	0	3	1	0	0
hsa-mir-589	210	257	582	451	551	219	181	137	104	180	223	78	136	162	231	333	99	361	143	180	215	125	354	219	159	153	485	260	387	300	307	262	398	540	280	479	370	206	90	304	99	368	373	525	431	235	138	317	116
hsa-mir-590	56	88	204	113	84	59	34	47	38	37	30	141	35	33	58	41	12	166	113	57	109	48	78	52	180	36	85	75	134	69	84	44	134	236	114	111	42	50	43	95	44	25	75	58	69	92	42	35	38
hsa-mir-591	0	0	0	0	0	0	0	0	0	0	0	0	0	0	0	0	0	0	0	0	0	0	0	0	0	0	0	0	0	0	0	0	0	0	0	0	0	0	0	0	0	0	0	0	0	0	0	0	0
hsa-mir-592	7	56	39	32	13	19	7	20	14	31	7	46	17	21	22	27	23	41	6	1	54	14	218	8	31	8	82	63	16	21	26	122	15	167	93	224	23	10	7	29	12	43	28	100	19	79	7	42	20
hsa-mir-593	0	0	0	0	0	0	0	0	0	0	0	0	0	0	0	0	0	0	0	0	0	0	0	0	0	0	0	0	0	0	0	0	0	0	0	0	0	0	0	0	0	0	0	0	0	0	0	0	0
hsa-mir-595	0	0	0	0	0	0	0	0	0	0	0	0	0	0	0	0	0	0	0	0	0	0	0	0	0	0	0	0	0	0	0	0	0	0	0	0	0	0	0	0	0	0	0	0	0	0	0	0	0
hsa-mir-596	0	0	0	0	0	0	0	0	0	0	0	0	0	0	0	0	0	0	0	0	0	0	0	0	0	0	0	0	0	0	0	0	0	0	0	0	0	0	0	0	0	0	0	0	0	0	0	0	0
hsa-mir-597	1	0	0	1	0	2	0	0	0	0	0	0	0	0	0	0	2	6	0	0	1	0	0	0	0	0	4	0	0	0	0	0	0	0	1	0	0	2	0	2	0	1	0	1	0	0	0	0	0
hsa-mir-598	12	297	188	82	58	21	36	81	13	339	56	17	77	36	79	21	81	31	97	85	843	22	30	193	276	11	112	80	33	32	24	42	232	90	57	220	124	365	145	156	65	173	23	134	15	50	56	74	50
hsa-mir-599	0	0	0	0	0	0	0	0	0	0	0	0	0	0	0	0	0	0	0	0	0	0	0	0	0	0	0	0	1	0	0	0	2	1	0	0	0	0	0	0	0	0	0	0	0	0	0	0	1
hsa-mir-600	0	0	0	0	1	1	1	0	1	1	0	1	0	1	0	0	0	1	0	0	0	0	0	0	0	0	1	0	1	0	0	0	1	0	2	2	0	0	0	1	1	0	1	0	1	0	0	0	0
hsa-mir-601	0	0	0	0	0	0	0	0	0	0	0	0	0	0	0	0	0	1	0	0	0	0	0	0	0	0	0	0	0	0	0	0	0	0	0	0	0	0	0	0	0	0	0	0	0	0	0	0	0
hsa-mir-602	0	0	0	0	0	0	0	0	0	0	0	0	0	0	0	0	0	0	0	0	0	0	0	0	0	0	0	0	0	0	0	0	0	0	0	0	0	0	0	0	0	0	0	0	0	0	0	0	0
hsa-mir-603	0	0	0	0	0	0	0	0	0	0	0	0	0	0	0	0	0	0	0	0	0	0	0	0	0	0	0	0	0	0	0	0	0	0	0	0	0	0	0	0	0	0	0	0	0	0	0	0	0
hsa-mir-604	0	0	0	0	0	0	0	0	0	0	0	0	0	0	0	0	0	0	0	0	0	0	0	0	0	0	0	0	0	0	0	0	0	0	0	0	0	0	0	0	0	0	0	0	0	0	0	0	0
hsa-mir-605	0	1	5	3	3	0	1	0	0	0	1	0	3	1	1	2	0	2	2	0	1	10	2	1	0	0	0	2	1	0	0	0	3	1	1	2	0	1	0	2	0	1	0	5	0	4	1	3	0
hsa-mir-606	0	0	0	0	0	0	0	0	0	0	0	0	0	0	0	0	0	0	0	0	0	0	0	0	0	0	0	0	0	0	0	0	0	0	0	0	0	0	0	0	0	0	0	0	0	0	0	0	0
hsa-mir-6068	0	0	0	0	0	0	0	0	0	0	0	0	0	0	0	0	0	0	0	0	0	0	0	0	0	0	0	0	0	0	0	0	0	0	0	0	0	0	0	0	0	0	0	0	0	0	0	0	0
hsa-mir-6069	0	0	0	0	0	0	0	0	0	0	0	0	0	0	0	0	0	0	0	0	0	0	0	0	0	0	0	0	0	0	0	0	0	0	0	0	0	0	0	0	0	0	0	0	0	0	0	0	0
hsa-mir-607	1	0	0	1	0	0	0	0	1	0	0	0	0	0	3	2	0	0	0	1	0	1	0	3	1	0	0	2	0	1	0	0	0	3	0	1	0	0	1	1	0	1	0	0	0	1	0	0	0
hsa-mir-6070	0	0	0	0	0	0	0	0	0	0	0	0	0	0	0	0	0	0	0	0	0	0	0	0	0	0	0	0	0	0	0	0	0	0	0	0	0	0	0	0	0	0	0	0	0	0	0	0	0
hsa-mir-6071	0	0	0	0	0	0	0	0	0	0	0	0	0	0	0	0	0	0	0	0	0	0	0	0	0	0	0	0	0	0	0	0	0	0	0	0	0	0	0	0	0	0	0	0	0	0	0	0	0
hsa-mir-6072	0	0	0	0	0	0	0	0	0	0	0	0	0	0	0	0	0	0	0	0	0	0	0	0	0	0	0	0	0	0	0	0	0	0	0	0	0	0	0	0	0	0	0	0	0	0	0	0	0
hsa-mir-6073	1	0	1	0	0	0	0	0	0	0	0	0	0	0	0	0	0	0	0	0	0	0	0	0	0	0	0	0	0	0	0	0	0	0	0	0	0	0	0	0	0	0	1	0	0	0	0	0	0
hsa-mir-6074	0	0	0	0	0	0	0	0	0	0	0	0	0	0	0	0	0	0	0	0	0	0	0	0	0	0	0	0	0	0	0	0	0	0	0	0	0	0	0	0	0	0	0	0	0	0	0	0	0
hsa-mir-6075	0	0	0	0	0	0	0	0	0	0	0	0	0	0	0	0	0	0	0	0	0	0	0	0	0	0	0	0	0	0	0	0	0	0	0	0	0	0	0	0	0	0	0	0	0	0	0	0	0
hsa-mir-6076	0	0	0	0	0	0	0	0	0	0	0	0	0	0	0	0	0	0	0	0	0	0	0	0	0	0	0	0	0	0	0	0	0	0	0	0	0	0	0	0	0	0	0	1	0	0	0	0	0
hsa-mir-6077	0	0	0	0	0	0	0	0	0	0	0	0	0	0	0	0	0	0	0	0	0	0	0	0	0	0	0	0	0	0	0	0	0	0	0	0	0	0	0	0	0	0	0	0	0	0	0	0	0
hsa-mir-6078	0	0	0	0	0	0	0	0	0	0	0	0	0	0	0	0	0	0	0	0	0	0	0	0	0	0	0	0	0	0	0	0	0	0	0	0	0	0	0	0	0	0	0	0	0	0	0	0	0
hsa-mir-6079	0	0	0	0	0	0	0	0	0	0	0	0	0	0	0	0	0	0	0	0	0	0	0	0	0	0	0	0	0	0	0	0	0	0	0	0	0	0	0	0	0	0	0	0	0	0	0	0	0
hsa-mir-608	0	0	0	0	0	0	0	0	0	0	0	0	0	0	0	0	0	0	0	0	0	0	0	0	0	0	0	0	0	0	0	0	0	0	0	0	0	0	0	0	0	0	0	0	0	0	0	0	0
hsa-mir-6080	0	0	0	0	0	0	0	0	0	0	0	0	0	0	0	0	0	0	0	0	0	0	0	0	0	0	0	0	0	0	0	0	0	0	0	0	0	0	0	0	0	0	0	0	0	0	0	0	0
hsa-mir-6081	0	0	0	0	0	1	0	0	0	0	0	0	0	0	0	0	0	0	0	0	0	0	0	0	0	0	0	0	0	0	0	0	0	0	0	0	0	0	0	0	0	0	0	0	0	0	0	0	0
hsa-mir-6082	0	0	0	0	0	0	0	0	0	0	0	0	0	0	0	0	0	0	0	0	0	0	0	0	0	0	0	0	0	0	0	0	0	0	0	0	0	0	0	0	0	0	0	0	0	0	0	0	0
hsa-mir-6083	0	0	0	0	0	0	0	0	0	0	0	0	0	0	0	0	0	0	0	0	0	0	0	0	0	0	0	0	0	0	0	0	0	0	0	0	0	0	0	0	0	0	0	0	0	0	0	0	0
hsa-mir-6084	2	0	0	0	0	1	0	0	0	0	0	0	0	0	0	0	0	0	0	0	0	0	0	0	0	0	0	0	0	0	0	0	0	0	0	0	0	0	0	0	0	1	0	0	0	0	0	0	0
hsa-mir-6085	0	0	0	0	0	0	0	0	0	0	0	0	0	0	0	0	0	0	0	0	0	0	0	0	0	0	0	0	0	0	0	0	0	0	0	0	0	0	0	0	0	0	0	0	0	0	0	0	0
hsa-mir-6086	0	0	0	0	0	0	0	0	0	0	0	0	0	0	0	0	0	0	0	0	0	0	0	0	0	0	0	0	0	0	0	0	0	0	0	0	0	0	0	0	0	0	0	0	0	0	0	0	0
hsa-mir-6087	0	0	2	0	0	0	0	0	0	0	0	0	0	0	0	0	0	2	0	0	0	1	0	0	0	0	0	0	0	0	1	0	0	0	0	0	0	0	1	0	0	1	0	0	3	0	0	0	0
hsa-mir-6088	0	0	0	0	0	0	0	0	0	0	0	0	0	0	0	0	0	0	0	0	0	0	0	0	0	0	0	0	0	0	0	0	0	0	0	0	0	0	0	0	0	0	0	0	0	0	0	0	0
hsa-mir-6089-1	0	0	0	0	0	0	0	0	0	0	0	0	0	0	0	0	0	0	0	0	0	0	0	0	0	0	0	0	0	0	0	0	0	0	0	0	0	0	0	0	0	0	0	0	0	0	0	0	0
hsa-mir-6089-2	0	0	0	0	0	0	0	0	0	0	0	0	0	0	0	0	0	0	0	0	0	0	0	0	0	0	0	0	0	0	0	0	0	0	0	0	0	0	0	0	0	0	0	0	0	0	0	0	0
hsa-mir-609	0	0	0	0	0	0	0	0	0	0	0	0	0	0	0	0	0	0	0	0	0	0	0	0	0	0	0	0	0	0	0	0	0	0	0	0	0	0	0	0	0	0	0	0	0	0	0	0	0
hsa-mir-6090	0	0	0	0	0	0	0	0	0	0	0	0	0	0	0	0	0	0	0	0	0	0	0	0	0	0	0	0	0	0	0	0	0	0	0	0	0	0	0	0	0	0	0	0	0	0	0	0	0
hsa-mir-610	0	0	0	0	0	0	0	0	0	0	0	0	0	0	0	0	0	0	1	0	0	0	0	0	0	0	0	0	0	0	0	0	0	0	0	0	0	0	0	0	0	0	0	0	0	0	0	0	0
hsa-mir-611	1	0	0	1	0	0	0	0	0	0	0	0	0	0	0	0	0	0	0	0	0	0	0	0	0	0	0	0	0	0	0	0	0	0	2	0	0	0	1	0	0	0	0	1	0	0	0	0	0
hsa-mir-612	0	0	0	1	0	23	0	0	0	1	0	0	0	0	0	0	0	7	14	0	0	0	0	0	3	0	0	1	0	0	0	2	1	2	0	2	0	1	0	0	0	1	0	0	0	1	0	2	0
hsa-mir-6124	0	0	0	0	0	0	0	0	0	0	0	0	0	0	0	0	0	0	0	0	0	0	0	0	0	0	0	0	0	0	0	0	0	0	0	0	0	0	0	0	0	0	0	0	0	0	0	0	0
hsa-mir-6125	0	0	2	2	0	0	0	0	0	0	1	0	0	0	0	2	0	0	0	2	1	0	0	2	0	0	0	1	0	0	2	0	1	1	1	1	0	1	0	1	1	1	1	4	0	1	0	0	1
hsa-mir-6126	0	0	0	0	0	0	0	0	0	0	0	0	0	0	0	0	0	0	0	0	0	0	0	0	0	0	0	0	0	0	0	0	0	0	0	0	0	0	0	0	0	0	0	0	0	0	0	0	0
hsa-mir-6127	0	0	0	0	0	0	0	0	0	0	0	0	0	0	0	0	0	0	0	0	0	0	0	0	0	0	0	0	0	0	0	0	0	0	0	0	0	0	0	0	0	0	0	0	0	0	0	0	0
hsa-mir-6128	0	0	0	0	0	0	0	0	0	0	0	0	0	0	0	0	0	0	0	0	0	0	0	0	0	0	0	0	0	0	0	0	0	0	0	0	0	0	0	0	0	0	0	0	0	0	0	0	0
hsa-mir-6129	0	0	0	0	0	0	0	0	0	0	0	0	0	0	0	0	0	0	0	0	0	0	0	0	0	0	0	0	0	0	0	0	0	0	0	0	0	1	0	0	0	0	0	0	0	0	0	0	0
hsa-mir-613	0	0	0	0	0	0	0	0	0	0	0	0	0	0	0	0	0	0	0	0	0	0	0	0	0	0	0	0	0	0	0	0	0	0	0	0	0	0	0	0	0	0	0	0	0	0	0	0	0
hsa-mir-6130	0	0	0	0	0	0	0	0	0	0	0	0	0	0	0	0	0	0	0	0	0	0	0	0	0	0	0	0	0	0	0	0	0	0	0	0	0	0	0	0	0	0	0	0	0	0	0	0	0
hsa-mir-6131	0	0	0	0	0	0	0	0	0	0	0	0	0	0	0	0	0	0	0	0	0	0	0	0	0	0	0	0	0	0	0	0	0	0	0	0	0	0	0	0	0	0	0	0	0	0	0	0	0
hsa-mir-6132	0	0	0	0	1	0	0	0	0	0	0	0	0	0	0	0	0	0	0	1	0	0	1	0	0	0	0	0	1	0	0	0	0	1	1	0	0	1	0	0	0	1	0	0	0	1	0	0	0
hsa-mir-6133	0	0	0	0	0	0	0	0	0	0	0	0	0	0	0	0	0	0	0	0	0	0	0	0	0	0	0	0	1	0	0	0	0	0	0	0	0	0	0	0	0	0	0	0	0	0	0	0	0
hsa-mir-6134	0	0	0	0	0	0	0	0	0	0	0	0	0	0	0	0	0	0	0	0	0	0	0	0	0	0	0	0	0	0	0	0	0	0	0	0	0	0	0	0	0	0	0	0	0	0	0	0	0
hsa-mir-614	1	0	0	1	0	0	0	0	1	1	0	0	0	1	1	0	0	2	0	0	0	1	0	0	1	0	0	0	0	0	0	0	0	0	0	0	1	0	0	0	0	0	0	0	0	2	0	0	0
hsa-mir-615	18	42	43	21	29	42	5	0	18	14	6	11	1	1	0	6	15	2	37	0	9	4	14	7	10	2	12	3	10	23	0	15	17	96	2	22	7	51	8	25	1	13	23	32	29	5	3	8	6
hsa-mir-616	11	15	5	4	5	6	5	6	3	4	3	14	4	6	6	2	3	15	13	7	13	19	6	1	8	7	3	14	4	5	23	8	10	12	7	19	6	6	20	13	5	6	7	55	17	18	8	7	5
hsa-mir-6165	0	0	0	0	0	0	0	0	0	0	0	0	0	0	0	0	0	0	0	0	0	0	0	0	0	0	0	0	0	0	0	0	0	0	0	0	0	0	0	0	0	0	0	0	0	0	0	0	0
hsa-mir-617	0	0	0	0	0	0	0	0	0	0	0	0	0	0	0	0	0	0	0	0	0	0	0	0	0	0	0	0	0	0	0	0	0	0	0	0	0	0	0	0	0	0	0	0	0	0	0	0	0
hsa-mir-618	3	13	3	6	0	0	0	0	2	0	2	1	1	3	1	0	2	1	0	0	11	1	3	2	10	0	5	14	2	1	2	1	11	12	3	4	0	5	1	5	0	1	0	7	4	2	4	3	1
hsa-mir-619	0	0	0	0	0	0	0	0	0	0	0	0	0	0	0	0	0	1	0	0	0	0	0	0	0	0	0	0	0	0	0	0	0	0	0	0	0	0	0	0	0	0	0	0	0	0	0	0	0
hsa-mir-620	0	0	0	0	0	0	0	0	0	0	0	0	0	0	0	0	0	0	0	0	0	0	0	0	0	0	0	0	0	0	0	0	0	0	0	0	0	0	0	0	0	0	0	0	0	0	0	0	0
hsa-mir-621	0	0	0	1	1	0	0	0	1	0	0	0	0	0	0	0	0	0	0	0	0	0	0	0	0	0	0	0	0	0	0	0	0	0	0	0	0	0	0	0	0	0	0	0	0	0	1	0	0
hsa-mir-622	1	0	0	0	0	4	0	0	1	0	0	0	0	0	0	0	0	0	3	0	0	0	0	0	0	0	0	0	0	0	0	0	0	1	0	2	0	0	0	0	0	1	0	0	0	2	0	0	0
hsa-mir-623	0	0	0	0	0	0	0	0	0	0	0	0	0	0	0	0	0	0	0	0	0	0	0	0	0	0	0	0	0	0	0	0	0	1	0	0	0	0	0	0	0	0	0	0	0	0	0	0	0
hsa-mir-624	5	6	12	16	12	1	9	1	8	2	5	8	0	7	0	14	3	8	14	5	7	16	2	14	3	3	12	10	18	8	16	6	14	19	8	9	10	3	7	18	4	1	5	15	4	10	3	6	9
hsa-mir-625	2181	821	4752	4414	1963	935	929	2319	444	772	766	1891	2609	1370	1625	2819	413	2457	245	868	1381	521	570	906	1426	3080	2800	6632	2498	2635	3235	1189	4088	1790	990	3861	2139	418	4239	3476	1441	719	1453	529	3204	5424	1184	629	1070
hsa-mir-626	0	0	0	0	0	0	0	0	0	0	0	0	0	0	0	0	0	0	0	0	0	0	0	0	0	0	0	0	0	0	0	0	0	0	0	0	0	0	0	0	0	0	0	0	0	0	0	0	0
hsa-mir-627	7	3	19	16	8	3	8	7	2	3	3	6	3	4	2	1	6	10	3	7	8	5	2	2	5	5	8	6	7	6	17	2	7	18	19	13	6	3	2	4	2	5	11	6	3	16	4	7	3
hsa-mir-628	14	34	83	63	5	17	19	37	14	30	25	8	37	10	11	13	14	48	12	45	20	18	48	50	55	7	32	36	26	33	28	13	25	46	71	45	21	17	20	32	85	30	21	21	32	40	24	17	13
hsa-mir-629	333	435	759	832	321	189	266	161	156	161	221	310	195	143	151	212	165	282	185	418	482	256	330	602	255	278	1306	413	649	475	243	347	429	1060	439	469	165	199	410	473	65	189	287	301	554	438	245	339	202
hsa-mir-630	1	0	0	0	0	0	0	0	0	0	0	0	0	0	0	0	0	0	1	0	0	0	0	0	0	0	0	0	0	0	0	0	0	0	0	0	0	0	0	0	0	0	0	0	0	0	0	0	0
hsa-mir-631	0	0	0	0	0	0	0	0	0	0	0	0	0	0	0	0	1	0	0	0	0	0	0	0	0	0	0	0	0	0	0	0	0	0	0	0	0	0	0	0	0	0	0	0	0	0	0	0	0
hsa-mir-632	0	0	3	2	1	0	2	0	3	1	0	2	1	0	2	0	0	0	0	0	1	1	3	1	0	0	0	0	0	0	1	1	2	0	1	1	1	0	1	0	0	0	0	3	2	4	2	2	0
hsa-mir-633	0	0	0	0	0	0	0	0	0	0	0	0	0	0	0	0	0	0	0	0	0	0	0	0	0	0	0	0	0	0	0	0	0	0	0	0	0	0	0	0	0	0	0	0	0	0	0	0	0
hsa-mir-634	0	0	0	0	0	0	0	0	0	0	0	0	0	0	0	0	0	0	0	0	0	0	0	0	0	0	0	0	0	0	0	0	0	0	0	0	0	0	0	0	0	0	0	0	0	0	0	0	0
hsa-mir-635	0	0	0	0	0	0	0	0	0	0	0	0	0	0	0	0	0	0	0	0	0	0	0	0	0	0	0	0	0	0	0	1	0	0	0	0	0	0	0	0	0	0	0	0	0	0	0	0	0
hsa-mir-636	0	3	2	1	1	4	0	0	2	2	0	4	0	0	0	2	1	1	1	0	4	0	3	2	1	0	1	0	1	0	1	1	2	0	2	1	0	0	2	1	0	6	1	0	1	0	0	0	2
hsa-mir-637	0	0	0	0	0	0	0	0	0	0	0	0	0	0	0	0	0	0	0	0	0	0	0	0	0	0	0	0	0	0	0	0	0	0	0	0	0	0	0	0	0	0	0	0	0	0	0	0	0
hsa-mir-638	0	0	0	0	0	0	0	0	0	0	0	0	0	0	0	0	0	0	0	0	0	0	0	0	0	0	0	0	0	0	0	0	0	0	0	0	0	0	0	0	0	0	0	0	0	0	0	0	0
hsa-mir-639	1	2	0	2	1	4	0	0	5	0	4	0	0	2	0	1	1	2	1	1	0	2	0	0	1	3	2	0	2	0	2	4	1	0	0	3	2	1	1	2	0	1	2	2	4	0	1	2	0
hsa-mir-640	0	0	0	0	0	0	0	0	0	0	0	0	0	0	0	0	0	0	0	0	0	0	0	0	0	0	0	0	0	0	0	0	0	0	0	0	0	0	0	0	0	0	0	0	0	0	0	0	0
hsa-mir-641	2	0	3	5	3	0	5	0	0	2	0	0	0	0	1	0	0	2	1	1	2	2	0	0	3	1	1	0	2	1	1	2	2	2	0	0	1	1	5	1	0	2	2	0	0	4	1	0	1
hsa-mir-642a	5	6	10	2	8	4	6	19	16	15	8	35	10	4	7	3	9	11	9	3	5	11	18	6	4	3	7	8	6	30	6	5	19	7	8	4	8	67	7	4	26	4	4	12	9	7	14	15	2
hsa-mir-642b	0	0	0	0	0	1	0	0	0	0	0	0	0	0	0	0	0	1	0	0	0	0	0	0	0	0	0	0	0	0	0	0	0	0	0	0	0	0	0	0	0	0	0	0	0	0	0	0	0
hsa-mir-643	2	5	9	1	3	0	1	2	4	1	2	6	1	7	2	4	3	4	4	1	5	4	0	9	2	6	3	5	11	7	2	3	9	4	10	4	1	2	5	0	3	3	4	5	3	12	2	9	0
hsa-mir-644a	0	0	0	0	0	0	0	0	0	0	0	0	0	0	0	0	0	1	0	0	0	0	0	0	0	0	0	0	0	0	0	0	0	0	0	0	0	0	0	0	0	0	0	0	0	0	0	0	0
hsa-mir-645	0	0	0	0	0	0	0	0	0	0	0	0	0	0	0	0	0	0	0	0	0	0	0	0	0	0	0	0	0	0	0	0	0	0	0	0	0	0	0	0	0	0	0	0	0	0	0	0	0
hsa-mir-646	0	0	0	0	0	0	0	0	0	0	0	0	0	0	0	0	0	0	0	0	0	0	0	0	0	0	0	0	0	0	0	0	0	0	0	0	0	0	0	0	0	0	0	0	0	0	0	0	0
hsa-mir-647	0	0	0	0	0	0	0	0	0	0	0	0	0	0	0	0	0	0	0	0	0	0	0	0	0	1	0	0	0	0	0	0	0	1	0	0	0	0	0	0	0	0	0	0	0	0	0	0	0
hsa-mir-648	0	0	0	0	0	0	0	0	0	0	0	0	0	0	0	0	0	0	0	0	0	0	0	0	0	0	0	0	0	0	0	0	0	0	0	0	0	0	0	0	0	0	0	0	0	0	0	0	0
hsa-mir-649	0	0	0	0	0	0	0	0	0	0	0	0	0	0	0	0	0	0	0	0	0	0	0	0	0	0	0	0	0	0	0	0	0	0	0	0	0	0	0	0	0	0	0	0	0	0	0	0	0
hsa-mir-6499	0	0	3	0	0	4	0	0	0	0	0	1	0	0	0	0	0	0	0	12	0	0	3	16	0	0	0	0	7	0	0	1	0	9	0	0	0	0	0	0	0	0	0	0	0	0	0	0	0
hsa-mir-650	0	0	0	0	0	0	0	0	0	0	0	0	0	0	0	0	0	1	0	0	0	0	0	0	0	0	0	0	0	0	0	0	0	0	0	0	0	0	0	0	0	0	0	0	0	0	0	0	0
hsa-mir-6500	0	0	0	0	0	0	0	0	0	0	0	0	0	0	0	0	0	0	0	0	0	0	0	0	0	0	0	0	0	0	0	0	0	0	0	0	0	0	0	0	0	0	0	0	0	0	0	0	0
hsa-mir-6501	1	0	3	0	1	3	3	0	0	1	0	1	0	1	2	1	1	0	2	1	0	0	1	2	0	1	1	2	1	0	1	0	1	1	0	5	1	0	2	3	0	2	0	0	0	0	0	0	2
hsa-mir-6502	0	0	1	3	0	0	0	1	0	0	3	1	0	0	0	0	0	1	0	1	1	0	1	0	2	0	1	1	0	0	0	1	2	0	0	1	0	2	0	1	0	0	0	0	0	6	0	0	1
hsa-mir-6503	0	1	4	1	0	1	0	2	2	1	1	1	0	1	0	1	0	12	0	1	2	1	1	0	0	0	1	2	2	0	1	1	0	2	1	0	2	0	0	1	0	2	0	1	0	0	1	1	0
hsa-mir-6504	0	0	0	0	0	0	0	0	0	0	2	0	0	0	0	0	0	0	0	0	0	0	0	0	0	0	0	0	0	0	0	0	0	0	0	0	0	0	0	0	0	0	0	0	0	0	0	0	0
hsa-mir-6505	0	0	0	0	0	0	1	0	0	0	0	0	0	0	0	0	0	0	0	0	0	0	0	1	0	0	0	0	0	0	0	0	0	0	0	0	0	0	0	0	0	0	0	0	0	0	0	0	0
hsa-mir-6506	0	0	0	0	0	1	1	0	0	0	1	0	0	0	0	0	0	0	0	0	0	0	0	1	0	0	0	0	0	0	0	0	1	0	0	0	3	1	0	0	0	0	0	0	0	0	0	1	1
hsa-mir-6507	0	0	9	7	1	0	6	0	0	1	4	0	0	5	0	0	0	0	1	19	0	0	0	5	0	0	0	0	1	2	1	1	1	2	0	0	4	1	2	0	0	0	0	0	0	2	0	0	2
hsa-mir-6508	0	0	0	0	0	0	0	0	0	0	0	0	0	0	0	0	0	0	0	0	0	0	2	0	0	1	0	0	0	0	0	0	0	0	0	0	0	0	0	0	0	0	0	0	0	0	0	0	0
hsa-mir-6509	1	0	7	5	0	1	1	0	1	0	2	1	0	2	5	3	1	3	0	8	3	3	1	14	0	4	7	1	13	11	3	3	15	6	0	12	6	1	0	4	0	2	4	4	0	3	8	1	3
hsa-mir-651	2	20	26	16	17	7	6	5	0	8	7	2	6	7	6	1	0	11	29	9	12	5	0	11	8	12	14	16	24	16	36	3	19	15	26	6	8	10	15	1	7	17	7	11	4	3	5	19	7
hsa-mir-6510	3	1	291	0	11	10	1	0	0	5	0	3	0	3	6	1	4	1	0	397	0	3	14	362	0	20	0	0	10	0	0	0	2	9	1	10	2	0	1	17	1	2	19	0	2	2	1	0	0
hsa-mir-6511a-1	0	0	0	0	0	0	0	0	0	0	0	0	0	0	0	0	0	0	0	0	0	0	0	0	0	0	0	0	0	0	0	0	0	0	0	0	0	0	0	0	0	0	0	0	0	0	0	0	0
hsa-mir-6511a-2	0	0	0	0	0	0	0	0	0	0	0	0	0	0	0	0	0	0	0	0	0	0	0	0	0	0	0	0	0	0	0	0	0	0	0	0	0	0	0	0	0	0	0	0	0	0	0	0	0
hsa-mir-6511a-3	0	0	0	0	0	0	0	0	0	0	0	0	0	0	0	0	0	0	0	0	0	0	0	0	0	0	0	0	0	0	0	0	0	0	0	0	0	0	0	0	0	0	0	0	0	0	0	0	0
hsa-mir-6511a-4	0	0	0	0	0	0	0	0	0	0	0	0	0	0	0	0	0	0	0	0	0	0	0	0	0	0	0	0	0	0	0	0	0	0	0	0	0	0	0	0	0	0	0	0	0	0	0	0	0
hsa-mir-6511b-1	4	3	3	3	0	2	8	3	0	1	2	3	3	0	0	1	13	4	1	4	6	0	2	7	5	1	3	1	0	2	2	2	1	1	5	2	4	2	1	3	2	2	4	1	5	0	3	6	3
hsa-mir-6511b-2	2	3	5	5	4	4	8	3	2	4	1	1	7	1	1	1	1	2	5	5	4	3	1	3	4	1	4	3	2	0	1	2	6	3	3	4	2	0	6	4	1	3	2	1	5	0	4	6	4
hsa-mir-6512	0	0	0	0	0	0	1	0	0	0	0	0	0	0	0	0	0	1	0	5	1	0	0	5	0	0	2	0	0	0	0	0	1	0	0	0	0	0	0	0	0	1	0	0	0	0	0	0	0
hsa-mir-6513	0	0	2	1	0	1	0	1	0	0	0	0	0	0	0	1	0	0	1	0	0	0	0	0	0	0	0	1	3	0	0	0	1	0	1	1	0	0	1	0	0	0	1	0	0	1	0	0	1
hsa-mir-6514	1	3	4	4	1	3	0	0	0	1	0	1	0	1	0	0	2	0	0	1	2	2	2	0	1	0	1	0	1	0	2	0	2	4	1	3	0	1	1	1	1	5	1	1	0	1	0	0	1
hsa-mir-6515	0	0	0	1	0	0	0	0	1	0	0	0	1	2	0	0	0	0	0	0	0	0	0	0	0	0	0	0	0	1	0	0	0	0	0	1	0	0	0	0	0	0	0	0	0	1	0	0	0
hsa-mir-6516	3	1	2	2	1	7	0	3	5	3	3	1	0	4	1	1	4	11	1	0	3	0	2	1	3	0	0	3	4	0	2	2	5	2	3	1	1	2	3	5	0	7	2	0	1	2	4	0	1
hsa-mir-652	74	145	392	133	107	83	153	47	81	48	86	100	36	44	43	80	75	65	10	56	130	77	117	107	157	94	116	129	130	84	74	98	234	142	264	178	84	86	167	195	43	134	101	14	101	181	91	37	99
hsa-mir-653	6	7	36	57	2	16	19	11	1	33	17	4	9	6	14	23	7	17	42	8	92	42	94	48	1	0	2	7	15	18	25	6	70	3	65	6	13	77	26	2	7	5	13	25	0	48	10	61	14
hsa-mir-654	14	43	105	276	22	51	28	57	6	10	66	15	40	72	16	26	13	83	7	64	41	14	23	130	24	13	291	87	55	48	9	34	89	190	16	37	37	14	42	29	36	155	21	16	21	39	52	49	42
hsa-mir-655	2	5	26	34	2	9	5	7	0	2	25	5	11	10	2	6	1	25	2	19	9	0	5	23	8	1	26	31	29	25	1	11	14	52	3	7	10	4	19	4	4	12	4	2	5	3	15	8	10
hsa-mir-656	0	0	14	11	1	2	0	2	0	0	6	1	1	4	0	3	0	7	0	5	2	0	1	10	2	0	7	6	10	7	1	5	3	16	1	3	3	0	1	1	1	1	1	0	1	1	4	2	1
hsa-mir-657	0	1	0	0	0	0	0	0	0	0	0	0	0	0	0	0	0	0	0	0	0	0	1	0	0	0	0	0	0	0	0	0	0	0	0	0	0	0	0	0	0	0	0	0	0	0	1	0	0
hsa-mir-658	1	0	2	1	0	2	0	0	1	0	0	0	1	1	0	0	0	0	0	1	0	0	0	0	3	1	1	2	1	1	3	1	1	2	3	1	1	2	0	1	0	1	0	2	0	0	0	1	0
hsa-mir-659	2	1	9	12	1	2	6	2	3	3	7	1	0	1	2	5	4	3	0	6	3	4	6	4	2	4	5	2	5	5	6	0	5	5	7	4	3	0	1	7	3	2	7	0	4	9	2	5	4
hsa-mir-660	414	159	814	490	309	451	222	418	339	132	621	276	283	293	123	244	500	918	177	166	475	123	242	290	259	229	162	597	857	248	618	432	654	286	332	472	439	648	312	508	242	785	197	436	246	217	450	308	271
hsa-mir-661	0	0	0	0	0	0	0	0	0	0	0	0	0	0	0	0	0	0	0	0	0	0	0	0	0	0	0	0	0	0	0	0	0	0	0	0	0	0	0	0	0	0	0	0	0	0	0	0	0
hsa-mir-662	0	0	0	0	0	0	0	0	0	0	0	0	0	0	0	0	0	0	0	0	0	0	0	0	0	0	0	0	0	0	0	0	0	0	2	1	0	0	1	2	0	0	1	0	0	0	0	0	0
hsa-mir-663a	0	0	0	0	0	0	0	0	0	0	0	0	0	0	0	0	0	0	0	0	0	0	0	0	0	0	0	0	0	0	0	0	0	0	0	0	0	0	0	0	0	0	0	0	0	0	0	0	0
hsa-mir-663b	0	0	0	0	0	1	0	0	0	0	0	0	0	0	0	0	0	0	0	0	0	0	0	0	0	0	0	0	0	0	0	0	0	0	0	0	0	0	0	0	0	0	0	0	0	1	0	0	0
hsa-mir-664a	51	118	247	220	52	41	156	133	115	61	111	75	187	81	24	97	103	223	44	170	70	64	34	186	33	32	98	151	236	124	143	68	314	70	351	83	180	189	204	330	189	111	94	68	81	72	128	62	124
hsa-mir-664b	8	7	22	27	4	19	12	12	28	6	16	12	18	8	4	7	10	41	17	24	6	8	11	19	12	3	16	17	25	13	17	8	39	7	17	6	18	6	11	25	18	12	21	7	4	12	10	11	10
hsa-mir-665	0	0	0	2	0	2	1	2	0	1	2	0	1	0	0	0	0	1	1	1	2	0	0	1	1	0	4	1	1	0	1	0	1	3	0	0	0	0	0	0	0	1	1	0	0	0	1	0	0
hsa-mir-668	0	0	0	1	0	0	1	0	0	0	1	1	0	1	0	0	0	0	0	0	1	0	0	1	0	0	1	0	1	0	0	1	0	1	0	1	0	0	0	0	0	0	0	0	0	0	0	1	0
hsa-mir-670	0	0	1	0	0	10	0	4	0	0	0	0	0	0	0	0	0	0	0	0	0	0	0	0	0	0	0	0	0	0	0	0	0	0	0	0	0	6	0	0	2	0	0	0	0	0	0	0	0
hsa-mir-671	26	35	51	42	40	28	9	19	11	19	18	24	8	28	12	21	20	49	9	20	73	23	18	15	49	28	54	69	32	26	33	20	55	67	15	58	35	11	25	37	20	31	38	32	29	15	14	25	17
hsa-mir-6715a	0	1	0	0	0	0	0	0	0	1	1	0	2	0	0	0	1	0	0	0	24	0	0	0	27	0	4	5	0	5	0	1	0	6	2	10	0	0	2	1	0	0	9	0	0	0	1	1	0
hsa-mir-6715b	0	0	1	5	2	0	6	0	0	0	0	1	0	0	5	2	0	0	0	0	5	1	2	1	5	7	2	14	0	3	3	2	2	0	52	6	6	6	1	4	0	0	0	2	7	4	0	1	0
hsa-mir-6716	1	0	2	3	1	0	2	3	0	1	7	0	3	2	2	0	0	2	0	3	1	0	4	3	2	1	3	3	1	0	1	2	6	2	1	1	1	0	0	3	2	6	2	1	2	2	3	1	2
hsa-mir-6717	0	0	0	2	1	0	0	0	0	0	1	0	0	0	0	0	0	0	0	3	0	0	0	0	0	1	0	0	0	0	0	0	0	0	0	0	0	0	0	0	0	0	0	0	0	1	0	0	0
hsa-mir-6718	1	1	19	0	1	1	0	0	6	1	1	0	0	0	2	1	0	0	0	0	7	0	4	1	4	0	13	2	2	2	0	2	2	3	0	2	1	2	1	1	1	2	0	6	1	2	2	1	0
hsa-mir-6719	0	0	0	0	0	0	0	0	0	0	0	0	0	0	0	0	0	0	0	0	0	0	0	0	0	0	0	0	0	0	0	0	0	0	0	0	0	0	0	0	0	0	0	0	0	0	0	0	0
hsa-mir-6720	1	16	13	6	1	7	1	2	2	2	17	3	6	6	1	3	11	6	2	14	2	8	2	14	0	1	1	5	0	8	2	2	16	6	6	3	5	0	14	2	2	77	1	1	1	1	2	7	4
hsa-mir-6721	0	0	0	1	0	0	0	0	0	0	0	0	0	0	0	0	1	0	0	0	0	0	0	0	1	0	0	0	0	0	0	0	0	1	0	0	0	1	0	0	0	1	0	2	0	0	0	0	0
hsa-mir-6722	0	0	0	0	0	0	0	0	0	0	0	0	0	0	0	0	0	0	0	0	0	0	0	0	0	0	0	0	0	0	0	0	0	0	0	0	0	0	0	0	0	0	0	0	0	0	0	0	0
hsa-mir-6723	0	0	2	0	3	0	0	1	1	0	1	1	0	0	0	0	0	1	0	0	1	2	2	0	2	1	1	2	0	0	1	1	2	0	1	0	0	0	0	0	2	0	3	1	1	4	0	2	0
hsa-mir-6724-1	0	0	0	0	0	0	0	0	0	0	0	0	0	0	0	0	0	0	0	0	0	0	0	0	0	0	0	0	0	0	0	0	0	0	0	0	0	0	0	0	0	0	0	0	0	0	0	0	0
hsa-mir-6724-2	0	0	0	0	0	0	0	0	0	0	0	0	0	0	0	0	0	0	0	0	0	0	0	0	0	0	0	0	0	0	0	0	0	0	0	0	0	0	0	0	0	0	0	0	0	0	0	0	0
hsa-mir-6724-3	0	0	0	0	0	0	0	0	0	0	0	0	0	0	0	0	0	0	0	0	0	0	0	0	0	0	0	0	0	0	0	0	0	0	0	0	0	0	0	0	0	0	0	0	0	0	0	0	0
hsa-mir-6724-4	0	0	0	0	0	0	0	0	0	0	0	0	0	0	0	0	0	0	0	0	0	0	0	0	0	0	0	0	0	0	0	0	0	0	0	0	0	0	0	0	0	0	0	0	0	0	0	0	0
hsa-mir-6726	0	0	1	0	0	0	0	0	0	0	0	0	0	1	0	0	0	0	0	0	1	0	0	0	0	0	0	1	0	0	0	0	0	0	0	0	0	5	0	1	1	0	1	0	0	0	0	0	0
hsa-mir-6727	0	0	0	0	0	0	0	0	0	0	1	0	0	0	0	1	0	0	0	0	0	0	0	1	0	0	0	0	0	0	0	0	2	0	0	0	0	0	0	0	0	0	0	0	0	0	0	0	0
hsa-mir-6728	0	2	1	0	0	0	2	0	0	1	1	1	0	0	1	1	1	1	0	0	1	0	4	0	0	0	0	2	0	0	2	0	0	1	0	0	1	0	0	0	0	1	0	0	0	0	0	0	0
hsa-mir-6729	0	0	0	0	0	0	0	0	0	0	0	0	0	0	0	0	1	0	0	0	0	0	0	0	1	0	0	1	0	1	0	0	0	0	0	0	0	0	0	0	0	0	0	0	0	0	0	1	0
hsa-mir-6730	0	1	1	0	0	0	2	1	1	0	0	2	0	0	0	0	1	1	0	1	2	0	0	3	2	0	0	0	0	0	2	0	1	0	0	0	0	0	1	0	0	2	0	0	0	0	0	0	0
hsa-mir-6731	0	0	0	0	0	0	0	0	0	0	1	1	0	1	0	0	1	0	0	0	1	0	2	2	0	0	3	2	0	0	1	0	0	0	3	2	0	0	0	0	0	0	0	0	1	0	1	2	0
hsa-mir-6732	0	0	0	0	1	1	0	0	0	0	0	2	0	0	0	0	0	1	1	0	0	0	1	0	0	0	0	0	0	0	0	0	0	2	0	0	0	0	1	0	0	0	0	0	0	0	0	0	0
hsa-mir-6733	0	0	2	2	0	1	2	0	0	1	0	0	1	0	0	0	0	2	0	0	0	0	2	0	0	0	1	1	1	0	0	0	1	3	0	1	0	2	1	1	1	2	0	0	1	1	1	0	1
hsa-mir-6734	1	1	0	0	1	0	0	0	0	1	1	0	0	1	0	0	1	0	0	0	1	1	1	1	0	2	0	2	0	1	0	0	0	1	0	0	0	1	1	1	1	2	1	0	1	1	0	0	2
hsa-mir-6735	2	0	1	0	0	0	1	0	0	0	1	1	0	2	1	1	0	2	0	0	0	0	0	1	1	0	0	2	0	1	1	0	0	0	0	2	0	1	1	1	0	1	1	1	0	0	0	0	0
hsa-mir-6736	0	0	0	0	0	0	0	0	0	0	0	0	0	0	0	0	1	0	0	0	0	0	0	0	0	0	0	0	0	0	0	0	0	2	0	0	0	1	0	1	0	0	1	0	0	0	0	0	0
hsa-mir-6737	0	0	0	0	1	0	0	0	1	0	1	2	0	0	0	1	0	1	0	0	1	0	1	0	2	0	0	0	1	1	0	0	0	3	0	1	1	0	1	0	0	4	0	0	1	0	0	0	2
hsa-mir-6738	0	0	0	2	0	0	0	1	0	0	0	0	0	0	0	0	0	0	0	0	0	0	1	0	0	0	0	0	0	0	0	0	0	0	0	1	0	0	0	0	0	0	0	0	0	0	0	0	0
hsa-mir-6739	0	0	0	0	0	1	1	0	1	0	0	0	0	0	0	0	0	0	0	0	0	0	1	0	0	0	0	0	0	0	0	0	0	1	1	0	0	0	0	0	0	0	0	0	0	0	0	0	0
hsa-mir-6740	0	0	1	0	0	0	0	0	0	0	0	0	0	0	1	0	0	1	0	1	0	0	0	0	1	0	0	0	0	0	0	0	0	1	0	0	0	0	0	0	0	3	0	0	0	0	0	0	0
hsa-mir-6741	0	0	0	0	0	0	0	0	0	0	0	0	0	0	0	0	0	1	0	0	0	0	1	0	0	0	0	0	0	1	0	0	1	0	0	0	2	1	1	0	0	3	0	0	1	0	0	0	0
hsa-mir-6742	0	1	0	1	0	0	0	0	0	0	1	0	0	0	0	1	0	0	0	1	0	0	1	0	0	0	0	0	0	1	0	0	0	0	0	0	0	0	0	1	0	0	0	0	0	0	0	0	0
hsa-mir-6743	0	0	1	0	0	0	1	0	1	0	0	0	0	0	0	0	0	0	0	0	1	0	1	0	0	0	0	0	0	0	0	0	0	0	0	0	1	1	2	0	0	0	0	0	0	0	0	0	0
hsa-mir-6744	0	0	0	0	0	1	0	0	0	0	0	1	0	0	0	0	2	0	0	0	2	0	1	0	0	0	0	0	0	0	0	0	1	0	0	0	0	0	5	0	0	2	1	0	2	0	1	0	1
hsa-mir-6745	0	0	0	0	0	0	0	0	0	0	0	0	0	0	0	0	0	0	0	0	0	0	0	0	0	0	0	0	0	0	0	0	0	0	0	0	0	0	0	0	0	0	0	0	0	0	0	0	0
hsa-mir-6746	0	0	0	0	0	0	0	0	0	0	0	0	0	0	0	0	0	0	0	0	0	0	0	0	0	0	0	0	0	0	0	0	1	0	1	0	0	0	0	0	0	0	0	0	0	0	0	0	1
hsa-mir-6747	0	1	0	2	1	1	1	0	2	0	0	0	1	0	1	1	4	0	1	0	0	0	0	2	0	0	2	0	0	0	0	0	0	0	1	3	0	0	1	0	0	2	0	1	4	0	0	0	1
hsa-mir-6748	0	0	0	1	0	0	0	0	1	0	0	0	0	0	1	1	0	0	0	0	0	0	1	1	1	0	0	1	0	0	0	0	0	0	0	1	0	0	0	0	0	1	1	0	0	0	0	0	0
hsa-mir-6749	0	0	0	0	0	0	0	0	0	0	0	0	0	0	1	0	0	0	0	0	0	0	0	0	0	0	0	0	0	1	0	0	0	0	0	1	0	0	0	1	1	0	0	1	0	0	0	0	0
hsa-mir-675	8	5349	14	26	270	164	135	4	18	1	19	18	5	62	9	26	3	23	132	20	53	15	611	70	109	457	323	5	17	504	8	41	1	210	3	8	12	612	8	113	3	182	7	423	74	13	15	151	40
hsa-mir-6750	0	0	1	0	0	0	2	0	0	0	0	0	0	0	0	0	0	0	0	0	0	0	0	0	0	0	0	0	0	0	0	0	2	1	1	0	0	0	0	0	0	1	0	0	0	0	0	0	0
hsa-mir-6751	0	0	0	0	0	0	0	1	0	0	0	0	0	0	0	1	0	0	0	0	0	0	1	0	1	0	0	0	0	0	0	0	1	0	0	0	0	1	0	0	0	0	0	0	1	0	3	0	0
hsa-mir-6752	0	0	0	0	0	0	0	0	0	0	0	0	0	0	0	0	0	0	0	0	0	0	0	0	0	0	0	0	0	0	0	0	0	0	0	0	0	0	0	0	0	0	0	0	0	0	0	0	0
hsa-mir-6753	0	0	1	0	0	0	0	0	2	0	1	0	0	0	0	0	0	0	0	0	1	0	0	0	0	0	0	0	0	0	0	0	0	0	0	0	0	0	0	0	0	0	0	0	0	0	0	0	0
hsa-mir-6754	0	0	0	0	0	0	0	1	1	0	0	0	1	0	0	0	0	0	0	0	0	0	1	0	0	0	0	0	0	0	1	1	0	1	0	0	0	0	0	0	0	1	0	0	0	0	0	1	0
hsa-mir-6755	1	8	4	2	4	5	15	2	10	3	2	1	0	1	1	4	2	3	0	3	0	3	9	7	0	2	9	5	3	0	2	2	7	6	2	9	9	8	2	3	1	5	1	9	1	4	3	3	2
hsa-mir-6756	0	0	0	0	0	0	0	0	0	0	0	0	1	0	0	0	0	0	0	0	0	0	0	0	0	0	0	0	0	0	0	0	0	0	0	1	0	0	0	0	0	0	0	0	0	0	0	0	0
hsa-mir-6757	0	0	0	0	0	0	0	0	0	0	0	0	0	0	0	0	0	0	0	0	0	0	0	0	0	0	1	0	1	0	0	0	0	2	0	0	0	0	0	0	0	0	0	0	0	0	1	0	0
hsa-mir-6758	0	1	0	0	0	0	1	0	0	0	0	0	0	1	0	0	0	0	0	0	0	0	1	0	0	0	0	0	0	0	0	0	1	0	1	0	0	0	0	0	0	0	0	0	0	1	0	0	0
hsa-mir-6759	0	0	0	0	0	0	0	0	0	0	0	0	0	0	0	0	0	0	0	0	0	0	0	0	0	0	0	0	0	0	0	0	0	0	0	0	0	0	0	0	0	0	0	0	0	0	0	0	0
hsa-mir-676	0	28	0	8	1	6	1	2	0	3	0	0	3	0	2	0	1	7	1	5	18	1	13	4	7	1	0	1	2	1	1	0	11	5	1	2	3	0	2	11	6	5	2	1	4	2	0	16	1
hsa-mir-6760	0	0	0	0	0	0	0	0	0	0	0	0	0	0	0	0	0	0	0	0	0	0	0	0	0	0	0	0	0	0	0	0	0	0	0	0	0	0	0	0	0	0	0	0	0	0	0	0	0
hsa-mir-6761	1	4	2	5	4	5	2	2	14	3	2	6	1	1	2	1	4	7	0	6	1	5	5	8	4	3	2	1	0	1	2	1	3	4	0	15	5	2	7	2	0	6	4	1	2	4	1	1	0
hsa-mir-6762	1	1	0	0	0	0	0	0	0	0	0	1	0	1	0	0	0	0	0	0	1	0	2	0	0	0	1	0	0	0	0	0	0	0	0	0	0	0	0	0	0	0	0	0	0	1	0	0	0
hsa-mir-6763	0	2	0	1	1	0	0	0	1	0	0	0	0	0	0	0	0	0	1	0	0	0	0	0	0	0	1	0	0	0	1	0	0	0	0	1	0	0	0	0	0	0	0	0	0	0	0	0	0
hsa-mir-6764	2	2	0	0	0	1	2	0	1	0	0	0	0	0	1	0	0	0	0	0	0	1	1	0	1	0	0	1	0	0	0	0	0	0	0	1	0	0	0	0	0	1	0	0	0	2	1	0	0
hsa-mir-6765	0	0	0	0	0	0	0	0	0	0	0	1	0	0	0	0	0	0	0	0	0	0	0	0	0	0	0	0	0	0	0	0	0	0	0	0	0	0	0	0	0	0	0	0	0	0	0	0	0
hsa-mir-6766	1	2	1	0	1	1	0	0	2	0	0	0	1	0	1	0	1	0	0	0	0	1	1	0	0	1	3	0	0	1	1	0	0	0	0	0	1	0	0	2	0	0	0	0	0	0	0	0	0
hsa-mir-6767	0	0	0	0	0	0	0	0	0	0	0	0	0	0	0	0	0	0	0	0	1	0	0	0	0	0	0	0	0	0	0	0	0	1	0	1	0	0	0	0	0	0	0	0	0	1	0	0	0
hsa-mir-6768	0	0	0	0	0	0	0	0	0	0	0	0	0	0	0	0	0	0	0	0	0	0	0	0	0	0	0	0	0	0	0	0	0	1	0	0	0	0	0	0	0	0	0	0	0	0	0	0	0
hsa-mir-6769a	0	0	1	0	1	0	0	1	0	0	0	0	0	0	0	0	0	0	0	0	0	0	0	0	0	0	0	0	0	0	0	0	0	0	0	0	1	1	0	0	0	0	1	0	0	0	1	0	0
hsa-mir-6769b	0	0	0	0	0	0	0	0	1	0	0	0	0	0	0	0	0	0	0	0	0	0	0	0	0	0	0	0	0	0	0	0	0	0	0	0	0	0	0	0	0	0	0	1	0	0	0	0	0
hsa-mir-6770-1	0	0	0	0	0	0	0	0	0	0	0	0	0	0	1	0	0	0	0	0	0	0	0	0	0	0	0	0	0	0	0	0	0	0	0	0	0	0	0	0	0	0	0	0	0	0	0	0	0
hsa-mir-6770-2	0	0	0	1	0	0	0	0	0	0	0	0	0	0	0	0	0	0	0	0	0	0	0	0	0	0	0	0	0	0	0	0	0	0	0	0	0	0	0	0	0	0	0	0	0	0	0	0	0
hsa-mir-6770-3	0	0	0	0	0	0	0	0	0	0	0	0	0	0	0	0	0	0	0	0	0	0	0	0	0	0	0	0	0	0	0	0	0	1	0	0	0	0	0	0	0	0	0	0	0	0	0	0	0
hsa-mir-6771	0	0	0	0	0	0	0	0	0	0	0	1	0	0	0	0	0	0	0	0	0	0	0	0	0	0	0	0	0	0	0	0	0	0	0	0	0	0	0	0	0	0	0	0	0	0	0	0	0
hsa-mir-6772	0	0	0	0	0	0	0	0	0	0	0	0	0	0	0	0	0	0	1	0	0	0	0	0	0	0	0	0	0	1	0	0	1	0	0	0	0	0	0	0	0	0	0	0	0	0	0	0	0
hsa-mir-6773	0	1	0	0	0	0	1	0	0	0	0	2	1	0	0	0	0	0	0	0	0	0	0	0	0	0	0	0	0	0	1	0	0	0	0	1	0	0	0	0	0	0	1	0	0	0	0	0	0
hsa-mir-6774	0	1	0	0	0	1	0	0	0	0	0	1	0	0	0	0	0	1	0	0	0	0	0	0	0	0	0	0	1	0	0	0	1	0	0	1	2	1	1	1	0	2	0	0	0	0	0	0	0
hsa-mir-6775	0	0	0	0	0	0	0	0	0	0	0	0	0	0	0	0	0	0	0	0	0	0	0	0	0	0	0	0	0	0	0	0	0	0	0	0	0	0	0	0	0	0	0	0	0	0	0	0	0
hsa-mir-6776	0	0	0	0	0	0	0	0	0	0	0	0	0	0	0	0	0	0	0	0	1	1	1	0	0	1	0	0	0	0	0	1	0	1	0	0	0	0	0	0	0	1	0	0	0	0	0	0	0
hsa-mir-6777	0	1	1	0	0	1	2	0	2	1	0	1	0	0	0	0	2	0	2	0	2	0	3	2	0	1	3	1	1	0	0	0	1	1	0	2	0	0	2	1	0	1	2	0	0	0	1	0	0
hsa-mir-6778	0	0	0	0	0	0	0	0	0	0	0	0	0	0	1	0	0	0	0	0	1	0	0	0	0	0	0	0	0	0	0	0	0	0	0	0	0	0	0	1	0	0	0	0	0	0	0	0	0
hsa-mir-6779	0	0	0	1	0	0	0	0	0	0	0	2	0	0	0	0	0	0	0	0	0	0	0	0	1	1	0	2	0	1	0	0	0	0	0	1	0	0	2	0	0	0	0	0	2	0	0	0	0
hsa-mir-6780a	0	0	0	0	0	0	0	0	0	0	0	0	0	0	0	0	0	0	0	0	0	0	0	1	0	0	0	0	0	0	0	0	0	0	0	0	0	1	0	0	0	0	0	0	0	0	0	0	0
hsa-mir-6780b	0	0	1	0	0	0	0	0	0	0	1	0	0	0	0	0	0	0	0	0	0	0	0	0	0	0	0	0	0	0	0	0	0	0	0	1	0	0	0	0	0	1	0	0	0	0	0	0	0
hsa-mir-6781	0	2	0	1	1	1	0	0	2	0	0	0	0	0	2	2	2	3	0	1	2	0	1	0	1	3	1	1	0	0	0	2	0	0	0	0	0	2	0	3	0	2	0	1	0	0	0	0	0
hsa-mir-6782	0	0	0	1	0	1	0	0	0	0	0	0	0	0	0	0	0	0	0	0	0	0	1	0	0	0	1	0	0	0	0	0	1	0	0	0	0	1	0	0	0	0	0	0	0	0	0	1	0
hsa-mir-6783	0	1	5	0	1	4	2	1	1	1	1	1	0	0	0	0	2	3	0	0	1	0	9	0	3	2	5	3	1	0	0	2	2	3	2	2	0	0	0	0	0	1	3	1	0	1	0	0	2
hsa-mir-6784	0	0	0	0	0	0	1	0	0	0	0	0	0	0	0	0	0	0	1	0	0	0	0	0	0	0	0	0	0	0	0	0	0	0	0	0	0	1	0	0	0	1	0	0	0	1	0	1	0
hsa-mir-6785	0	0	0	0	0	0	1	0	0	0	0	1	0	0	0	0	1	0	0	0	0	0	0	0	0	0	0	0	0	0	0	0	0	0	0	1	0	1	1	0	0	0	0	0	1	0	0	0	0
hsa-mir-6786	0	1	0	0	0	0	0	0	0	0	0	2	1	1	0	0	0	1	0	0	1	0	0	0	0	0	1	0	1	0	0	0	0	0	0	0	0	0	0	0	0	1	0	0	0	0	0	0	0
hsa-mir-6787	0	0	0	0	2	0	0	0	0	0	1	0	0	0	0	0	0	0	0	0	0	0	0	0	0	0	0	1	0	0	0	0	0	0	0	0	1	1	0	0	0	0	0	0	0	0	0	0	0
hsa-mir-6788	0	0	3	2	1	0	0	0	0	1	0	0	1	0	0	0	0	0	1	1	0	0	1	1	0	0	0	0	0	2	0	1	2	0	0	0	2	0	1	0	0	0	0	0	3	2	0	0	2
hsa-mir-6789	0	1	0	0	0	0	0	0	0	0	0	0	0	0	0	0	0	0	0	0	0	0	0	0	0	0	1	0	0	0	0	0	0	0	0	0	0	0	0	0	0	0	0	0	0	0	0	0	0
hsa-mir-6790	0	0	0	0	0	0	0	0	0	0	0	0	0	0	0	0	0	0	0	0	0	0	0	0	0	1	0	0	0	0	0	0	0	0	0	0	0	0	0	0	0	0	0	0	0	0	0	0	0
hsa-mir-6791	0	0	0	0	0	0	0	0	0	0	0	0	0	0	0	0	0	0	0	0	0	0	0	0	0	0	0	0	0	0	0	0	0	0	0	0	0	0	0	0	0	0	0	0	0	1	0	0	0
hsa-mir-6792	0	0	0	0	0	1	0	0	0	0	0	0	0	0	0	0	0	0	0	0	0	0	0	0	1	0	0	0	0	1	0	0	0	0	0	0	0	0	0	0	0	0	0	0	0	0	0	0	0
hsa-mir-6793	0	0	2	3	0	1	0	0	0	1	0	0	0	1	1	0	1	1	0	0	0	0	1	0	0	3	2	1	0	0	1	1	0	0	2	1	0	0	2	0	0	1	0	0	2	1	1	1	0
hsa-mir-6794	0	0	0	0	0	0	0	0	0	0	0	0	0	0	0	0	0	0	0	0	0	0	0	0	0	0	0	0	0	0	0	0	0	0	0	0	0	0	0	0	0	0	0	0	0	0	0	0	0
hsa-mir-6795	0	0	0	0	0	0	0	1	0	0	0	0	0	0	0	0	0	0	0	0	0	0	0	0	0	1	0	0	0	0	0	0	0	2	0	0	0	0	0	0	0	0	0	1	0	0	0	0	0
hsa-mir-6796	0	1	0	0	0	0	0	0	0	0	0	0	0	0	0	0	0	0	0	0	0	0	0	0	1	0	0	0	0	0	0	0	0	0	0	0	0	0	0	0	0	1	0	0	0	0	0	0	0
hsa-mir-6797	0	2	0	0	1	0	1	0	0	0	0	1	0	0	1	0	0	1	2	1	0	0	1	0	4	2	0	0	2	0	0	0	0	4	0	0	0	1	0	1	0	0	0	0	1	0	0	0	0
hsa-mir-6798	0	1	2	0	0	0	0	0	2	2	0	0	0	0	0	0	0	0	0	2	1	0	6	0	2	0	0	0	0	1	0	0	1	4	1	0	1	0	1	1	0	0	0	1	1	1	0	0	0
hsa-mir-6799	0	0	0	1	0	0	0	0	1	0	0	1	0	0	0	0	1	0	0	0	1	0	0	1	1	0	0	0	1	0	0	0	0	0	0	0	0	0	0	0	0	0	0	0	0	0	0	0	1
hsa-mir-6800	0	0	0	0	0	0	0	0	0	0	0	0	0	0	0	0	0	0	0	0	1	0	0	1	0	0	0	0	0	0	0	0	0	0	0	0	0	0	0	0	0	1	0	0	0	0	0	1	0
hsa-mir-6801	0	0	1	1	0	0	0	0	0	0	0	0	0	0	0	0	0	0	0	0	0	0	0	0	0	0	0	0	0	0	0	1	1	1	0	1	0	0	0	0	0	0	0	0	0	0	0	0	0
hsa-mir-6802	0	0	1	0	0	4	0	0	1	1	0	0	1	0	1	2	0	2	1	0	0	0	2	2	2	1	1	1	1	1	0	0	0	0	0	1	1	1	2	0	0	3	1	0	2	1	1	1	0
hsa-mir-6803	1	0	2	1	0	1	0	0	0	0	0	1	0	0	1	2	1	3	1	0	0	1	2	1	0	0	1	2	4	1	0	1	2	3	1	2	1	2	1	2	0	0	1	1	1	4	2	3	1
hsa-mir-6804	0	1	0	0	0	0	0	0	0	0	0	3	0	0	0	0	0	0	0	0	3	0	2	0	0	1	0	0	0	2	0	0	0	0	0	0	0	0	1	1	1	2	0	0	0	0	0	0	0
hsa-mir-6805	2	6	1	0	1	1	2	0	1	1	1	2	0	0	2	0	1	0	0	0	5	0	2	0	0	0	1	0	1	0	0	2	0	1	0	0	0	1	1	0	0	5	0	1	0	0	1	0	3
hsa-mir-6806	1	8	9	4	3	5	2	6	7	1	3	4	3	5	5	1	2	4	4	6	3	2	6	9	2	1	8	2	5	2	1	7	5	4	2	10	3	5	1	5	0	1	3	3	1	13	1	1	0
hsa-mir-6807	0	1	1	1	0	1	0	0	1	1	1	2	0	0	0	0	1	0	0	0	2	0	2	0	0	0	0	0	0	1	0	0	3	2	0	0	0	0	0	0	1	0	0	2	0	0	0	0	0
hsa-mir-6808	0	2	1	1	1	0	1	0	0	2	1	0	0	0	0	0	4	0	0	1	0	0	1	1	0	0	1	0	0	0	1	0	1	3	2	3	1	1	0	1	1	6	1	2	2	0	0	0	3
hsa-mir-6809	0	0	0	0	0	0	0	0	0	0	0	0	0	0	0	0	0	0	0	1	0	0	0	0	0	0	0	0	0	0	0	0	0	0	0	0	0	0	0	0	0	0	0	0	0	0	0	0	0
hsa-mir-6810	0	1	0	0	0	0	0	0	0	0	0	1	1	0	0	1	2	5	0	0	0	2	0	0	2	0	0	2	1	0	0	1	0	0	0	2	0	0	0	0	0	1	0	0	0	0	1	2	2
hsa-mir-6811	0	1	0	0	0	0	0	0	0	1	0	0	0	0	0	0	0	0	0	0	0	0	1	0	0	0	0	0	0	0	0	0	0	0	0	3	0	0	0	0	0	0	0	0	0	0	0	0	0
hsa-mir-6812	0	0	1	0	0	0	0	0	0	1	0	0	0	0	0	0	0	0	0	0	0	0	0	1	0	0	0	1	0	0	0	0	0	1	0	0	0	0	0	1	0	0	0	0	0	0	0	0	0
hsa-mir-6813	1	2	0	0	0	0	0	0	1	0	0	0	0	0	0	0	0	1	0	0	0	0	0	0	0	0	0	0	0	1	0	0	0	1	1	0	0	0	0	0	0	0	0	0	0	0	0	0	1
hsa-mir-6814	0	0	1	0	0	2	1	0	0	0	0	0	0	0	0	0	0	0	0	0	1	0	0	0	0	0	0	0	0	0	0	0	0	1	0	0	0	0	0	0	0	1	0	1	0	0	0	0	0
hsa-mir-6815	1	1	1	2	0	0	1	0	1	0	0	0	0	0	1	0	0	0	0	3	1	0	3	3	1	1	1	0	1	1	0	0	1	4	3	2	1	1	0	1	0	3	3	0	0	2	0	0	0
hsa-mir-6816	0	0	0	0	0	0	0	0	0	1	0	0	0	0	0	0	0	0	0	0	0	0	0	0	0	0	0	0	0	0	0	0	0	0	0	0	0	0	0	0	0	0	0	0	1	1	0	0	0
hsa-mir-6817	0	0	0	0	0	0	0	0	0	0	0	0	0	0	0	0	0	0	0	0	0	0	0	0	0	0	0	0	0	0	0	0	0	0	0	1	0	0	0	0	0	1	0	0	0	0	0	0	1
hsa-mir-6818	0	0	0	1	1	0	0	0	0	1	0	0	0	0	0	1	0	0	1	0	0	0	0	0	0	0	1	0	0	1	0	0	2	0	0	1	0	1	0	0	0	0	0	0	0	2	1	0	0
hsa-mir-6819	0	0	0	0	0	0	0	0	0	0	0	0	0	0	0	0	0	0	0	0	0	0	0	0	0	0	0	0	0	0	0	0	0	0	0	0	0	0	0	0	0	0	0	0	0	0	0	0	0
hsa-mir-6820	0	0	2	1	1	1	2	0	2	2	1	1	2	1	0	2	0	3	0	3	1	1	3	0	1	2	2	3	0	0	0	0	1	1	0	0	0	2	1	0	1	0	0	3	0	2	2	0	1
hsa-mir-6821	2	0	0	0	2	1	0	0	0	1	0	0	0	0	1	0	4	2	1	0	0	0	1	0	1	0	0	0	0	0	0	0	0	0	1	0	0	1	1	1	0	1	0	1	0	0	0	0	0
hsa-mir-6822	0	0	0	1	0	0	0	0	0	0	0	0	0	0	1	0	0	0	0	0	0	0	0	0	0	0	0	0	0	0	0	0	0	0	0	0	0	0	0	0	0	0	0	1	0	0	0	0	0
hsa-mir-6823	0	0	0	0	0	0	0	0	0	0	0	0	0	0	0	0	0	0	0	0	0	0	0	0	0	0	1	0	0	0	0	0	0	0	0	0	0	0	0	0	0	0	0	0	0	0	0	0	0
hsa-mir-6824	1	0	0	0	0	0	1	0	0	1	0	1	0	1	0	0	0	0	0	0	0	1	0	0	0	0	0	0	0	0	0	0	0	1	0	1	0	1	0	3	0	0	0	0	1	0	0	0	0
hsa-mir-6825	0	0	0	0	0	0	0	0	2	0	0	1	0	0	0	0	0	0	0	0	0	1	1	1	0	1	0	0	0	1	0	0	0	1	0	0	0	0	1	0	1	1	0	0	0	1	1	0	0
hsa-mir-6826	0	0	0	0	0	1	0	0	0	0	0	0	0	0	0	0	0	1	1	0	1	0	0	0	0	0	0	0	0	0	0	0	0	0	0	0	0	0	0	0	0	1	0	0	0	0	0	0	0
hsa-mir-6827	0	0	1	0	0	0	0	0	0	0	0	0	0	0	0	0	0	0	0	0	0	0	0	0	0	0	0	1	0	0	0	0	0	0	0	0	0	0	0	0	0	0	0	0	0	0	0	0	0
hsa-mir-6828	0	0	0	0	0	0	0	0	0	0	0	0	0	0	0	0	0	0	0	0	0	0	0	0	0	0	0	0	0	0	0	0	0	0	0	0	0	0	0	0	0	0	0	0	0	0	0	0	0
hsa-mir-6829	0	0	0	0	0	0	1	0	0	0	0	0	0	0	0	0	0	0	0	0	0	0	0	0	0	0	0	1	0	0	0	0	0	0	0	0	0	0	0	0	0	0	0	0	0	0	0	0	0
hsa-mir-6830	0	0	0	0	0	0	0	0	0	0	0	0	0	0	0	0	0	0	0	0	0	0	1	0	0	0	0	0	0	0	0	0	0	0	0	0	0	0	0	0	0	0	0	0	0	0	0	0	0
hsa-mir-6831	0	0	0	0	0	1	0	0	0	0	0	0	0	0	0	0	0	0	0	0	0	0	0	0	0	0	0	0	0	0	0	0	1	0	0	0	0	0	0	0	0	0	0	0	0	0	0	0	0
hsa-mir-6832	1	0	0	0	0	2	0	0	0	0	0	0	0	0	0	0	0	0	0	0	1	0	0	0	0	0	0	0	0	0	0	1	1	1	0	0	0	0	0	0	0	0	0	0	0	0	0	0	0
hsa-mir-6833	0	0	3	1	1	0	0	0	0	2	0	0	0	0	3	2	1	0	0	1	0	2	2	0	0	0	1	0	0	0	0	0	1	1	0	2	0	0	1	1	0	0	0	0	0	0	0	0	0
hsa-mir-6834	1	0	0	0	0	0	0	0	0	0	0	0	0	0	0	0	0	0	1	0	1	0	0	0	0	0	0	0	0	0	0	0	0	0	0	0	0	0	0	0	0	0	0	1	0	1	0	2	1
hsa-mir-6835	1	0	0	0	0	0	0	0	0	0	0	0	0	0	0	0	0	0	0	0	0	0	0	0	0	0	0	0	0	0	0	0	0	0	0	0	0	0	0	0	0	0	0	0	0	0	0	0	0
hsa-mir-6836	0	0	0	0	0	0	0	0	1	0	0	0	0	0	0	0	0	0	0	0	1	0	0	0	0	0	0	0	0	0	0	0	0	0	1	0	0	0	0	0	0	0	0	1	0	1	0	0	0
hsa-mir-6837	4	0	10	12	1	9	2	2	3	2	1	2	1	1	1	1	1	7	1	4	5	3	15	0	3	0	5	11	4	4	2	3	7	10	5	1	6	4	2	6	1	1	5	3	1	3	2	0	1
hsa-mir-6838	0	0	1	0	0	0	0	0	0	0	0	0	0	0	0	0	0	0	0	0	0	0	0	0	0	0	0	0	0	0	0	1	0	0	1	0	0	0	0	0	0	0	1	0	0	0	0	0	0
hsa-mir-6839	0	0	1	1	0	0	0	0	0	1	1	0	0	0	0	0	0	0	0	1	0	1	0	1	1	0	0	0	0	0	0	0	0	0	1	0	0	0	0	0	0	0	0	0	0	0	0	0	0
hsa-mir-6840	0	2	0	1	0	1	0	0	1	0	0	1	0	0	0	0	0	3	0	0	0	1	0	0	0	0	0	0	0	0	0	1	1	2	0	0	0	0	1	0	0	0	0	0	0	1	0	0	0
hsa-mir-6841	0	0	0	0	0	0	0	0	0	0	0	0	0	0	0	0	0	0	0	0	0	0	0	0	0	0	0	0	0	0	0	0	0	0	0	0	0	0	0	0	0	0	0	0	0	0	0	0	0
hsa-mir-6842	6	5	7	9	3	6	3	2	31	4	11	4	6	1	7	8	0	10	3	7	12	16	48	14	4	7	3	7	5	5	10	5	12	17	20	18	3	6	6	22	2	3	13	3	10	6	5	3	3
hsa-mir-6843	0	0	1	0	0	0	0	0	2	0	1	0	1	0	0	0	0	2	0	0	0	1	0	1	0	0	0	1	0	0	2	0	0	0	0	0	0	0	0	0	0	0	0	1	0	0	1	0	0
hsa-mir-6844	0	0	0	0	2	0	1	0	1	0	0	2	0	0	0	0	1	1	0	0	0	0	5	0	1	0	0	0	1	0	0	0	0	1	2	4	0	0	0	0	0	1	0	0	0	1	0	0	0
hsa-mir-6845	0	0	0	0	0	0	0	0	0	0	0	0	0	0	0	0	0	0	0	0	1	0	0	1	0	0	0	0	0	0	0	0	0	0	0	0	0	0	0	0	0	0	0	0	0	0	0	0	0
hsa-mir-6846	0	0	0	0	0	0	0	0	0	1	0	0	0	0	0	0	0	0	0	0	0	0	0	0	0	0	0	0	0	0	0	0	0	0	0	0	0	1	0	0	0	0	0	0	0	2	0	0	0
hsa-mir-6847	0	4	1	0	1	0	2	0	0	0	0	0	0	0	0	0	0	1	0	0	1	0	0	0	0	0	0	0	1	0	0	0	0	0	0	1	0	0	0	0	0	2	0	0	0	0	0	0	0
hsa-mir-6848	0	0	0	0	1	0	0	0	0	0	0	0	0	0	0	0	0	0	0	0	0	0	0	0	0	0	0	0	0	0	0	0	0	0	0	1	0	0	0	0	0	0	0	0	0	0	0	0	0
hsa-mir-6849	0	0	0	0	0	0	0	0	1	0	0	1	0	0	0	1	0	0	0	0	0	0	0	0	0	0	0	0	0	0	0	0	0	0	0	0	0	0	0	0	0	0	0	0	1	0	0	0	0
hsa-mir-6850	2	1	0	0	1	0	0	0	0	0	0	0	0	0	0	0	0	0	0	0	0	0	0	1	0	1	0	0	0	0	0	1	0	1	0	0	1	0	0	0	0	1	0	0	0	0	0	0	0
hsa-mir-6851	1	0	0	1	0	0	0	0	0	1	0	0	0	0	0	0	0	1	0	0	0	0	0	0	0	1	0	0	1	0	0	0	0	0	0	0	0	0	0	0	0	1	2	0	0	0	0	0	0
hsa-mir-6852	0	1	1	0	1	1	0	0	2	1	0	0	0	1	1	0	0	1	0	0	1	0	1	1	0	0	1	0	1	2	0	0	1	4	2	2	0	0	0	3	0	1	0	1	0	3	1	1	0
hsa-mir-6853	0	0	0	0	0	0	0	0	0	0	0	0	0	0	0	0	0	0	0	0	0	0	0	0	0	0	0	2	0	0	0	0	0	0	0	0	0	0	1	1	0	1	0	0	0	0	1	1	0
hsa-mir-6854	3	0	10	4	3	44	2	0	1	7	1	4	1	5	2	3	3	2	1	2	3	0	10	5	8	1	3	3	5	6	1	3	3	3	13	4	1	3	2	5	1	3	1	3	5	3	2	4	4
hsa-mir-6855	0	1	1	0	0	0	2	0	0	0	0	0	0	0	0	0	0	1	0	0	0	0	2	0	0	0	1	0	0	0	1	0	1	0	0	1	0	0	0	0	0	1	0	0	1	0	0	0	0
hsa-mir-6856	0	1	0	0	0	0	0	0	0	0	0	0	0	0	0	0	0	0	0	0	0	0	1	0	0	0	0	1	0	1	0	0	0	0	0	1	0	0	0	0	0	0	0	0	0	0	0	1	0
hsa-mir-6857	0	0	0	0	0	0	0	0	0	0	0	0	0	0	0	0	0	1	0	0	0	0	0	0	0	0	0	0	0	0	0	0	0	0	0	0	0	0	0	0	0	0	0	0	0	0	0	0	0
hsa-mir-6858	0	1	1	0	0	1	0	0	2	1	0	0	0	0	1	0	0	1	0	0	0	1	1	0	0	0	0	0	0	0	0	1	0	0	0	0	0	0	0	0	0	1	0	0	0	0	0	0	0
hsa-mir-6859-1	0	0	0	0	0	0	0	0	0	0	0	0	0	0	0	0	0	0	0	0	0	0	0	0	0	0	0	0	0	0	0	0	0	0	0	0	0	0	0	0	0	0	0	0	0	0	0	0	0
hsa-mir-6859-2	0	0	0	0	0	0	0	0	0	0	0	0	0	0	0	0	0	0	0	0	0	0	0	0	0	0	0	0	0	0	0	0	0	0	0	0	0	0	0	0	0	0	0	0	0	0	0	0	0
hsa-mir-6859-3	0	0	0	0	0	0	0	0	0	0	0	0	0	0	0	0	0	0	0	0	0	0	0	0	0	0	0	0	0	0	0	0	0	0	0	0	0	0	0	0	0	0	0	0	0	0	0	0	0
hsa-mir-6859-4	0	0	0	0	0	0	0	0	0	0	0	0	0	0	0	0	0	0	0	0	0	0	0	0	0	0	0	0	0	0	0	0	0	0	0	0	0	0	0	0	0	0	0	0	0	0	0	0	0
hsa-mir-6860	0	0	0	0	0	0	2	0	0	1	0	0	0	1	0	0	0	1	0	0	0	0	0	0	0	0	0	0	0	0	0	0	0	0	0	0	0	0	1	0	0	0	0	0	0	0	0	0	0
hsa-mir-6861	0	0	0	0	0	0	0	0	0	0	0	0	0	0	0	0	0	0	0	0	0	0	0	0	1	0	0	0	0	0	0	0	0	0	0	0	0	0	0	0	0	0	0	0	0	0	0	0	0
hsa-mir-6862-1	0	0	0	0	0	0	0	0	0	0	0	0	0	0	0	0	0	0	0	0	0	0	0	0	0	0	0	0	0	0	0	0	1	1	0	0	0	0	0	0	0	0	0	1	0	0	1	1	0
hsa-mir-6862-2	0	1	0	0	0	0	0	0	0	0	0	1	0	0	0	1	0	0	0	0	0	0	0	0	0	0	0	0	0	0	0	0	0	1	0	0	0	0	0	0	0	0	0	2	0	1	0	0	1
hsa-mir-6863	0	0	0	0	0	0	0	0	0	0	0	0	0	0	0	0	0	0	0	0	0	0	0	0	0	0	0	0	0	0	0	0	0	0	0	0	0	0	0	0	0	0	0	0	0	0	0	0	0
hsa-mir-6864	0	0	0	0	0	0	0	0	0	0	0	0	0	0	0	0	0	0	0	0	0	0	0	0	0	0	0	0	0	0	0	0	0	0	0	0	0	1	0	0	0	0	0	0	0	0	0	0	0
hsa-mir-6865	0	1	0	0	0	0	0	0	0	0	0	0	0	0	0	0	0	0	0	0	0	0	0	0	0	0	1	0	0	0	0	0	0	0	0	0	0	0	0	0	0	0	0	0	0	0	0	0	0
hsa-mir-6866	0	1	0	0	0	0	0	0	0	0	0	0	0	0	0	0	0	0	0	0	0	0	0	0	0	3	0	0	0	0	0	0	0	0	0	0	0	0	0	3	0	0	0	0	0	0	0	0	0
hsa-mir-6867	1	0	0	0	0	0	0	0	0	0	0	0	0	0	0	0	0	0	0	0	0	0	1	0	0	0	1	0	0	0	0	0	0	1	0	0	0	0	0	0	0	0	0	0	0	0	0	0	0
hsa-mir-6868	1	1	2	1	0	1	0	1	0	0	1	0	0	1	0	0	0	3	0	1	0	1	0	1	1	0	0	0	0	1	1	0	0	2	1	0	0	0	1	1	1	3	0	2	1	2	1	0	2
hsa-mir-6869	0	0	1	0	0	0	0	0	0	0	1	0	0	0	0	0	0	0	0	0	0	0	0	0	1	0	0	0	0	0	0	0	0	0	0	0	0	0	0	0	0	0	0	0	0	0	0	1	0
hsa-mir-6870	0	1	0	0	0	0	0	1	0	0	0	0	0	0	0	1	1	0	0	0	2	0	1	2	0	0	0	0	0	0	0	2	1	0	0	0	0	0	0	0	0	2	0	0	0	0	0	0	0
hsa-mir-6871	0	1	0	0	0	0	0	0	0	0	0	0	0	0	0	0	0	0	0	0	0	0	0	0	0	0	0	0	0	0	0	0	0	1	0	0	1	0	0	0	0	0	0	2	0	0	0	0	0
hsa-mir-6872	0	0	0	0	0	0	0	0	0	0	0	0	0	0	0	0	0	0	0	0	0	0	0	0	0	0	0	0	0	0	0	0	0	0	1	0	0	0	0	0	0	0	0	0	0	0	0	0	0
hsa-mir-6873	0	0	0	0	0	1	0	0	0	0	0	0	0	0	0	0	1	0	0	0	0	1	1	0	0	0	0	1	0	1	0	0	1	0	0	0	0	1	0	0	0	0	0	0	0	0	1	0	0
hsa-mir-6874	0	0	2	3	0	0	5	1	0	0	0	0	1	3	1	0	1	0	0	1	1	0	2	2	0	0	2	1	0	1	1	0	1	0	2	0	0	1	0	0	2	0	0	0	1	0	0	2	3
hsa-mir-6875	1	0	1	2	1	1	0	0	1	0	0	0	0	1	0	1	0	1	0	0	5	2	3	1	1	0	0	0	1	1	0	0	1	3	0	7	1	0	0	0	0	0	0	2	0	2	0	0	0
hsa-mir-6876	0	2	0	0	0	0	0	0	0	0	0	0	0	0	0	0	0	0	0	0	1	0	0	0	0	0	0	0	0	0	0	0	0	0	0	0	0	0	0	0	0	0	0	0	0	0	0	0	0
hsa-mir-6877	0	1	4	2	1	3	1	0	3	0	1	2	0	1	1	1	1	0	0	0	1	0	5	1	1	1	5	0	0	0	2	0	1	3	0	2	1	0	2	2	0	0	2	1	1	1	1	0	0
hsa-mir-6878	0	0	0	0	0	1	0	0	0	1	0	1	0	0	0	0	0	0	0	0	0	0	1	0	0	0	0	0	0	1	0	0	0	0	1	0	0	0	0	0	0	0	0	0	0	0	0	0	0
hsa-mir-6879	0	0	0	0	0	0	1	0	0	0	0	0	0	0	0	0	0	0	3	0	1	0	0	0	2	0	0	0	0	0	0	0	0	0	1	1	0	1	0	0	0	2	0	0	0	0	0	0	0
hsa-mir-6880	0	0	0	0	0	0	0	0	0	0	0	0	0	0	0	0	0	0	0	0	0	0	0	1	0	0	0	0	0	0	0	0	0	0	0	0	0	0	0	0	0	0	0	0	0	0	0	0	0
hsa-mir-6881	0	1	0	0	0	0	0	0	0	0	0	0	0	0	0	0	0	0	0	0	1	0	0	0	0	0	0	0	0	0	0	0	0	0	0	0	0	0	0	0	0	0	0	0	0	0	0	0	0
hsa-mir-6882	0	1	1	0	0	0	3	0	2	0	0	1	0	0	0	0	2	0	0	0	0	0	1	0	0	0	0	0	0	0	1	0	4	0	1	0	0	1	1	3	0	1	1	0	1	1	0	0	0
hsa-mir-6883	0	0	1	0	0	0	0	0	0	0	0	0	1	0	0	0	0	0	1	0	0	0	0	0	0	0	0	0	0	0	0	0	0	0	0	0	0	0	0	0	0	0	0	0	0	0	1	0	0
hsa-mir-6884	0	0	2	2	1	0	0	0	0	0	0	0	0	0	0	0	0	2	1	0	1	0	0	0	0	4	1	1	0	0	0	0	1	1	0	4	0	0	0	0	0	1	1	2	0	0	0	0	1
hsa-mir-6885	1	0	0	1	0	1	0	0	0	0	0	0	1	0	0	0	2	0	0	1	0	2	0	0	0	0	0	1	1	0	1	0	1	1	0	0	0	0	0	0	1	1	0	1	0	0	0	0	0
hsa-mir-6886	0	0	0	0	0	0	0	0	0	0	0	0	0	0	1	0	0	0	0	0	0	0	0	0	0	0	1	0	0	0	0	0	0	0	1	0	0	0	0	0	0	0	1	0	0	0	0	1	1
hsa-mir-6887	1	0	0	0	0	0	4	0	0	1	0	0	0	0	0	0	0	0	0	0	1	1	0	0	0	0	0	0	0	0	0	0	0	0	0	1	0	0	2	1	0	0	0	0	0	0	0	0	0
hsa-mir-6888	0	0	2	0	0	0	0	0	0	0	0	0	0	0	0	0	1	1	0	0	0	0	2	0	0	0	0	0	0	0	0	0	0	0	0	1	0	0	0	0	0	1	0	0	0	0	0	0	0
hsa-mir-6889	0	0	0	0	0	0	0	0	0	0	0	0	0	0	0	0	1	0	0	0	0	0	0	0	0	0	0	0	0	0	0	0	1	0	0	0	0	0	0	0	0	0	0	0	0	0	0	0	0
hsa-mir-6890	0	0	0	0	0	0	0	0	4	0	0	0	0	0	0	0	0	0	0	0	0	0	0	0	0	0	0	1	0	0	0	0	0	0	0	0	0	0	0	0	0	0	0	0	0	0	0	0	0
hsa-mir-6891	2	0	0	0	0	3	2	0	0	0	1	4	0	2	2	2	1	0	0	0	1	0	2	1	0	4	2	3	1	0	3	1	1	4	1	1	2	0	0	3	0	4	2	1	4	1	0	3	2
hsa-mir-6892	9	2	9	7	1	3	8	1	0	3	6	6	1	3	2	2	8	4	2	3	7	0	3	6	11	2	7	11	2	5	1	1	7	14	4	9	4	1	2	1	2	6	5	1	5	2	2	4	0
hsa-mir-6893	0	1	0	0	0	1	0	0	0	0	0	0	0	0	0	0	0	0	0	0	0	0	0	0	0	0	0	0	0	0	0	0	0	0	0	0	0	0	0	0	0	0	0	0	0	0	0	0	0
hsa-mir-6894	0	0	1	0	0	0	2	0	0	1	0	0	0	0	1	0	0	0	0	0	0	0	0	0	0	0	0	1	0	0	0	0	1	1	0	1	0	0	0	0	0	1	1	0	0	0	1	0	0
hsa-mir-6895	0	0	0	0	1	0	0	0	0	1	0	1	0	0	0	0	0	0	0	0	0	0	0	0	0	0	1	0	0	0	0	0	0	0	0	0	0	0	0	0	0	0	0	0	0	0	0	0	0
hsa-mir-7-1	102	468	219	208	122	228	289	53	58	119	105	91	93	105	127	560	122	196	83	60	169	332	71	35	70	372	131	217	452	126	152	355	435	168	194	214	190	491	235	260	63	195	259	495	148	626	125	183	91
hsa-mir-7-2	14	191	12	35	30	36	104	7	9	8	20	22	3	6	18	103	7	22	5	1	23	8	15	0	10	53	1	34	39	14	10	95	100	21	4	14	30	289	94	98	10	33	10	128	9	133	25	16	8
hsa-mir-7-3	10	195	7	48	34	41	96	5	4	1	19	20	5	6	25	109	14	19	12	0	24	8	8	1	10	54	4	33	39	6	6	91	90	27	5	25	21	258	105	125	3	36	10	120	10	143	20	11	16
hsa-mir-708	164	58	400	172	62	261	367	97	15	41	548	48	209	448	43	107	17	503	173	490	55	16	47	429	147	9	99	337	640	126	34	116	180	321	47	13	259	233	36	36	277	760	84	170	198	72	198	464	501
hsa-mir-7106	0	0	0	0	0	1	0	0	0	0	0	0	0	0	0	0	0	0	0	0	0	1	0	0	0	0	0	0	0	0	0	0	0	0	0	0	0	0	0	0	0	0	0	0	0	0	0	0	0
hsa-mir-7107	0	1	0	0	0	0	0	0	0	0	0	0	0	0	0	0	0	0	0	0	0	0	0	0	0	0	0	0	0	0	0	0	0	0	0	0	0	0	0	0	0	0	0	0	0	0	0	0	0
hsa-mir-7108	1	0	0	0	0	0	0	0	0	0	0	0	0	0	0	0	0	0	0	0	1	0	0	0	0	0	0	0	0	0	0	0	0	0	0	0	0	0	0	0	0	1	0	0	0	0	0	0	0
hsa-mir-7109	0	0	1	0	0	0	0	0	0	0	0	0	0	0	1	0	0	1	0	0	0	0	0	0	0	0	0	0	0	1	0	0	0	0	0	0	0	0	0	0	0	0	1	0	0	0	0	0	0
hsa-mir-711	0	0	0	0	0	0	0	0	0	0	0	0	0	0	0	0	0	0	0	0	0	0	0	0	0	0	0	0	0	0	0	0	0	0	0	0	0	0	0	0	0	0	0	0	0	0	0	0	0
hsa-mir-7110	0	0	2	0	1	2	0	0	1	0	0	2	1	2	0	0	1	0	0	1	0	0	2	0	0	0	1	1	0	0	0	0	0	1	0	1	0	2	5	0	1	4	0	1	1	0	0	0	1
hsa-mir-7111	1	2	0	0	1	0	0	0	0	0	0	0	0	0	0	0	0	0	0	1	2	0	0	0	0	1	0	0	0	0	0	0	0	0	0	0	0	0	0	0	0	0	0	0	1	1	0	0	0
hsa-mir-7112	1	1	2	0	0	0	1	0	0	1	0	1	0	0	0	0	0	1	1	0	0	0	0	0	1	0	0	0	0	0	1	0	0	0	0	3	0	0	0	0	0	2	0	2	1	0	1	1	1
hsa-mir-7113	0	1	0	1	0	0	0	0	0	1	0	0	1	0	0	0	0	0	0	1	0	0	1	1	0	0	0	0	0	0	0	0	0	0	0	0	0	0	0	1	0	1	0	0	0	0	0	0	0
hsa-mir-7114	0	0	0	0	0	0	0	0	2	1	0	0	0	0	0	0	1	0	0	0	0	0	0	1	1	1	0	0	0	0	0	0	1	0	0	0	0	0	0	1	0	0	0	0	2	0	0	1	0
hsa-mir-7150	0	0	0	0	0	0	0	0	0	0	0	0	0	0	0	0	0	0	0	0	0	0	0	0	0	0	0	0	0	0	0	0	0	0	0	0	0	0	0	0	0	0	0	0	0	0	0	0	0
hsa-mir-7151	0	0	1	0	0	1	1	0	0	0	0	0	0	0	0	0	0	1	0	0	0	0	0	0	0	4	0	0	0	0	2	0	0	0	0	0	0	0	0	0	0	0	0	0	1	1	0	0	0
hsa-mir-7152	0	0	0	0	0	0	0	0	0	0	0	0	0	0	0	0	0	0	0	0	0	0	0	1	0	0	0	0	0	0	0	0	0	0	0	0	0	0	0	0	0	1	0	0	0	0	0	0	0
hsa-mir-7153	0	0	0	0	0	0	0	0	0	0	0	0	0	0	0	0	0	0	0	0	0	0	0	0	0	0	0	0	0	0	0	0	0	0	0	0	0	0	0	0	0	0	0	0	0	0	0	0	0
hsa-mir-7154	0	0	0	0	0	0	0	0	0	0	0	0	0	0	0	0	0	0	0	0	0	0	0	0	0	0	0	0	0	0	0	0	0	0	0	0	0	0	0	0	0	0	0	0	0	0	0	0	0
hsa-mir-7155	1	1	2	2	0	0	0	1	0	0	0	1	0	0	0	0	1	0	1	0	0	0	1	1	0	0	1	0	0	0	2	0	2	0	2	1	0	0	0	1	0	0	0	0	0	0	0	0	0
hsa-mir-7156	0	0	1	6	2	0	3	0	0	1	0	0	0	3	0	1	0	3	4	1	1	0	0	2	1	0	3	1	2	1	1	1	4	4	1	2	3	2	1	0	1	3	1	2	3	0	3	11	0
hsa-mir-7157	0	0	0	0	0	0	0	0	0	0	0	0	0	0	0	0	0	0	0	0	0	0	0	0	0	0	0	0	0	0	0	0	0	0	0	0	0	0	0	0	0	0	0	0	0	0	0	0	0
hsa-mir-7158	0	0	0	0	0	0	0	0	0	0	0	0	0	0	0	0	0	0	0	0	0	0	0	0	0	0	0	0	0	0	0	1	0	0	0	0	0	0	0	0	0	0	0	0	0	0	0	0	0
hsa-mir-7159	0	0	0	0	0	0	0	0	0	0	0	0	0	0	0	0	0	0	0	0	0	0	0	0	0	0	0	0	0	0	0	0	0	0	0	0	0	0	0	0	0	0	0	0	0	0	0	0	0
hsa-mir-7160	0	0	0	0	0	0	0	0	0	0	0	0	0	0	0	0	0	0	0	0	0	0	0	0	0	0	0	0	0	0	0	0	0	0	0	0	0	0	0	0	0	0	0	0	0	0	0	0	0
hsa-mir-7161	0	0	0	1	0	1	0	0	0	0	0	0	0	0	0	0	0	0	0	0	0	0	0	0	0	0	0	0	0	0	0	0	0	0	0	1	0	0	0	0	0	0	1	0	0	0	0	0	0
hsa-mir-7162	0	0	0	0	0	0	0	0	0	0	0	0	0	0	0	0	0	0	0	0	0	0	0	0	0	0	0	0	0	0	0	0	0	0	0	0	0	0	0	0	0	0	0	0	0	0	0	0	0
hsa-mir-718	0	0	0	0	0	0	0	0	0	0	0	0	0	0	0	0	0	0	0	0	0	0	0	0	0	0	0	0	0	0	0	0	0	0	0	0	0	0	0	0	0	0	1	0	0	0	0	0	0
hsa-mir-744	33	152	171	138	70	52	91	45	40	59	47	62	22	65	108	110	35	57	109	120	120	34	196	185	91	106	201	29	102	40	55	55	124	246	72	358	63	151	72	164	10	95	43	111	142	182	52	72	33
hsa-mir-7515	0	0	0	0	0	0	0	0	0	0	0	0	0	0	0	0	0	0	0	0	0	0	0	0	0	0	0	0	0	0	0	0	0	0	0	0	0	0	0	0	0	0	0	0	0	0	0	0	0
hsa-mir-758	10	36	63	126	23	44	25	34	2	3	109	8	24	73	20	28	5	58	5	44	38	9	27	69	21	13	174	53	90	60	9	47	46	155	19	44	38	17	27	27	12	95	18	20	16	19	30	41	30
hsa-mir-759	0	0	0	0	0	0	0	0	0	0	0	0	0	0	0	0	0	0	0	0	0	0	0	0	0	0	0	0	0	0	0	0	0	0	0	0	0	0	0	0	0	0	0	0	0	0	0	0	0
hsa-mir-760	2	4	4	3	1	8	5	1	2	1	5	3	2	0	1	1	3	3	8	2	3	1	9	2	2	0	4	4	1	3	0	1	0	15	0	13	1	0	3	3	0	9	3	1	2	0	1	2	2
hsa-mir-761	0	0	0	0	0	0	0	0	0	0	0	0	0	0	0	0	0	0	0	0	0	0	0	0	0	0	0	0	0	0	0	0	0	0	0	0	0	0	0	0	0	0	0	0	0	0	0	0	0
hsa-mir-762	0	0	0	0	0	0	0	0	0	0	0	0	0	0	0	0	0	0	0	0	0	0	0	0	0	0	0	0	0	0	0	0	0	0	0	0	0	0	0	0	0	0	0	0	0	0	0	0	0
hsa-mir-764	0	0	0	0	0	0	0	0	0	0	0	0	0	0	0	0	0	0	0	0	0	0	0	0	0	0	0	0	0	0	0	0	0	0	0	0	0	0	0	0	0	0	0	0	0	0	0	0	0
hsa-mir-7641-1	2	0	0	0	0	1	0	0	0	0	0	1	0	0	0	0	0	0	0	0	0	0	0	0	0	0	1	0	0	0	1	0	0	0	0	1	0	0	0	1	0	0	0	0	0	1	0	1	0
hsa-mir-7641-2	0	0	0	1	0	0	0	0	0	1	1	0	0	0	0	0	0	0	0	1	0	0	0	0	0	3	0	3	0	2	0	1	0	0	0	0	0	0	0	2	0	1	0	0	0	0	0	1	0
hsa-mir-765	0	1	2	1	0	1	0	0	1	0	0	0	0	3	0	0	0	1	0	0	0	0	2	1	0	0	2	0	1	1	0	0	0	1	1	2	0	0	0	0	0	0	0	0	0	0	0	0	0
hsa-mir-766	24	16	63	29	16	9	8	3	6	5	12	9	14	10	10	8	4	29	7	31	8	9	29	17	28	20	39	28	21	13	14	17	22	48	13	26	17	8	4	15	15	21	6	68	19	29	11	26	11
hsa-mir-767	0	1	17	110	0	78	17	0	0	1001	2	140	0	1	8	0	777	2	471	1	1652	534	8	1	1017	2	466	46	746	762	0	70	1	467	399	0	0	1369	1304	6	1	1	0	964	0	1325	14	684	0
hsa-mir-769	72	160	253	156	93	87	48	27	91	78	86	68	21	59	80	85	50	40	62	68	86	47	115	112	64	69	138	50	194	70	53	80	151	152	41	180	60	64	50	97	14	118	67	69	66	184	52	80	68
hsa-mir-770	0	0	0	2	0	0	1	0	0	0	1	0	0	1	0	0	0	1	0	0	0	0	0	1	0	0	0	0	1	0	0	0	0	1	1	0	0	0	0	0	0	0	0	0	0	0	0	0	0
hsa-mir-7702	4	0	5	9	0	0	0	0	2	3	6	0	0	0	1	0	2	9	0	4	0	1	1	8	1	0	0	7	11	3	2	2	4	0	7	0	6	1	1	1	1	1	0	6	1	4	3	1	0
hsa-mir-7703	0	0	0	0	0	1	0	0	0	0	0	0	0	0	0	0	0	0	0	0	0	0	0	0	0	0	0	0	1	0	0	0	0	0	0	0	0	0	0	0	0	0	0	0	0	0	0	0	0
hsa-mir-7704	0	0	0	0	0	0	0	0	0	0	0	0	0	0	0	0	0	0	0	0	0	0	0	0	0	0	0	0	0	0	0	0	0	0	0	0	0	0	0	0	0	0	0	0	0	0	0	0	0
hsa-mir-7705	4	4	1	2	5	8	6	1	3	4	3	13	2	3	2	1	5	8	4	1	1	1	4	0	2	1	0	7	6	2	4	2	1	5	1	1	3	4	3	6	1	4	8	1	8	4	5	3	2
hsa-mir-7706	12	28	17	9	4	9	13	1	30	12	4	10	2	4	14	1	2	5	6	6	7	9	24	11	8	21	10	9	2	2	9	6	12	20	7	17	9	5	7	9	0	76	6	14	8	10	4	5	6
hsa-mir-7843	0	0	0	0	0	0	0	0	0	0	0	0	0	0	0	0	0	0	0	0	0	0	0	0	0	0	0	0	0	0	0	0	0	0	0	0	0	0	0	0	0	0	0	0	0	0	0	0	0
hsa-mir-7844	2	0	1	0	0	1	1	0	3	0	1	1	0	0	1	0	0	0	0	0	0	0	0	0	1	0	1	0	0	0	0	0	0	0	1	0	1	0	0	0	0	0	0	0	2	1	0	0	1
hsa-mir-7845	0	0	0	0	0	0	0	0	0	0	1	0	0	0	0	0	0	0	0	0	0	0	0	0	0	0	0	0	0	1	0	0	0	0	0	0	0	0	0	1	0	0	0	0	0	0	0	0	0
hsa-mir-7846	0	0	2	1	1	0	0	0	1	0	1	0	0	0	0	1	0	1	0	0	0	0	1	0	0	0	0	1	0	0	2	1	0	0	0	2	0	0	1	2	0	1	3	0	0	1	1	0	1
hsa-mir-7847	0	0	0	0	0	0	0	0	0	0	0	0	0	0	0	0	0	0	0	0	0	0	0	0	0	0	0	0	0	0	0	0	1	0	0	0	0	0	0	0	0	0	0	0	0	0	0	0	0
hsa-mir-7848	0	0	0	0	0	0	0	0	0	0	0	0	0	0	0	0	0	0	0	0	0	0	0	0	0	0	0	0	0	0	0	0	0	0	1	0	0	0	0	0	0	0	0	0	0	0	0	0	0
hsa-mir-7849	0	0	0	0	0	0	0	0	0	0	0	0	0	0	0	0	0	0	0	0	0	0	0	0	0	0	0	0	0	0	0	0	0	0	0	0	0	0	0	0	0	0	0	0	0	1	0	0	0
hsa-mir-7850	0	1	0	1	0	0	0	1	3	0	0	0	0	0	0	0	0	0	0	0	1	1	0	1	0	1	8	0	2	0	0	2	0	1	0	0	0	0	0	1	0	1	0	0	0	3	1	0	0
hsa-mir-7851	0	1	0	0	0	0	0	0	0	0	0	0	0	0	0	0	0	0	0	0	0	0	0	0	0	0	0	0	0	0	0	0	0	0	0	0	0	0	0	0	0	0	0	1	0	0	0	0	0
hsa-mir-7852	0	0	0	0	0	0	0	0	0	0	0	0	0	0	0	0	0	0	0	0	0	0	0	0	0	0	0	0	0	0	0	0	0	0	0	0	0	0	0	0	0	0	0	0	0	0	0	0	0
hsa-mir-7853	0	0	0	0	0	0	0	0	0	0	0	0	0	0	0	0	0	0	0	0	0	0	0	0	0	0	0	0	0	0	0	0	0	0	0	0	0	0	0	0	0	0	0	0	0	0	0	0	0
hsa-mir-7854	1	0	1	3	0	0	1	2	1	1	2	8	0	2	1	0	0	2	1	0	2	1	1	0	1	0	2	0	2	2	0	2	0	3	1	1	0	0	1	3	0	2	0	4	1	2	1	0	2
hsa-mir-7855	0	0	0	0	0	1	0	0	0	0	0	0	0	0	0	0	0	0	0	0	0	0	0	0	0	0	0	0	0	0	0	0	0	0	0	0	0	0	0	0	0	0	0	0	0	0	0	0	0
hsa-mir-7856	0	0	0	0	0	1	0	0	0	0	0	0	0	0	0	0	0	1	0	0	0	0	0	0	0	0	0	0	0	0	0	0	0	0	0	0	0	0	0	0	0	0	0	0	0	0	0	0	0
hsa-mir-7973-1	0	0	0	0	0	0	0	0	0	0	0	0	0	0	0	0	0	0	0	0	0	0	0	0	0	0	0	0	0	0	0	0	0	0	0	0	0	0	0	0	0	0	0	0	0	0	0	0	0
hsa-mir-7973-2	0	0	0	0	0	0	0	0	0	0	0	0	0	0	0	0	0	0	0	0	0	0	0	0	0	0	0	0	0	0	0	0	0	0	0	0	0	0	0	0	0	0	0	0	0	0	0	0	0
hsa-mir-7974	10	5	5	8	24	14	2	1	3	3	0	1	0	9	3	7	2	0	0	0	2	1	13	3	18	19	8	27	9	7	0	2	0	18	0	6	7	1	1	2	1	2	4	3	1	2	0	9	2
hsa-mir-7975	0	0	0	0	0	0	0	0	0	0	0	0	0	0	0	0	0	0	0	0	0	0	0	0	0	0	0	0	0	0	0	0	0	0	0	0	0	0	0	0	0	0	0	0	0	0	0	0	0
hsa-mir-7976	1	0	3	2	1	0	0	0	0	0	1	0	0	0	1	1	0	1	0	1	0	1	0	0	0	2	1	0	0	0	0	1	1	2	0	0	0	0	2	0	0	0	0	0	1	3	0	0	0
hsa-mir-7977	0	0	0	0	0	0	0	0	0	0	0	0	0	0	0	0	0	0	0	0	0	0	0	0	0	0	0	0	0	0	0	0	0	0	0	0	0	0	0	0	0	0	0	0	0	0	0	0	0
hsa-mir-7978	0	0	0	0	0	0	0	1	0	0	0	0	0	0	0	0	0	0	0	0	0	0	0	0	0	0	0	0	0	0	0	0	0	0	0	0	0	0	0	0	0	0	0	0	0	0	0	0	0
hsa-mir-802	0	1	0	3	0	0	0	0	0	0	25	0	0	0	1	2	0	13	0	0	2	1	0	0	0	0	0	1	0	2	158	75	0	3	0	0	1	0	0	4	0	0	0	5	0	0	1	7	0
hsa-mir-8052	0	0	0	0	0	0	0	0	0	0	0	0	0	0	0	0	0	0	0	0	0	0	0	0	0	0	0	0	0	0	0	0	0	0	0	0	0	0	0	0	0	0	0	0	0	0	0	0	0
hsa-mir-8053	0	0	0	0	0	0	0	0	0	0	0	0	0	0	0	0	0	0	0	0	0	0	0	0	0	0	0	0	0	0	0	0	0	0	0	0	0	0	0	0	0	0	0	0	0	0	0	0	0
hsa-mir-8054	0	0	0	0	0	0	0	0	0	0	0	0	0	0	0	0	0	0	0	0	0	0	0	0	0	0	0	0	0	0	0	0	0	0	0	0	0	0	0	0	0	0	0	0	0	0	0	0	0
hsa-mir-8055	0	0	0	0	0	0	0	0	0	0	0	0	0	0	0	0	0	0	0	0	0	0	0	0	0	0	0	0	0	0	0	0	0	0	0	0	0	0	0	0	0	0	0	0	0	0	0	0	0
hsa-mir-8056	0	0	0	0	0	0	0	0	0	0	0	0	0	0	0	0	0	0	0	0	0	0	0	0	0	0	0	0	0	0	0	0	0	0	0	0	0	0	0	0	0	0	0	0	0	0	0	0	0
hsa-mir-8057	0	0	0	0	0	0	0	0	0	0	0	0	0	0	0	0	0	0	0	0	0	0	0	0	0	0	0	0	0	0	0	0	0	0	0	0	0	0	0	0	0	0	0	0	0	0	0	0	0
hsa-mir-8058	0	0	0	0	0	0	0	0	0	0	0	0	0	0	0	0	0	0	0	0	0	0	0	0	0	0	0	0	0	0	0	0	0	0	0	0	0	0	0	0	0	0	0	0	0	0	0	0	0
hsa-mir-8059	0	0	0	1	0	0	0	0	0	0	0	0	0	0	0	0	0	0	0	0	1	0	0	0	0	0	0	0	0	0	0	1	0	0	0	2	0	0	1	0	0	0	0	0	1	0	0	0	0
hsa-mir-8060	0	0	0	0	0	0	0	0	0	0	0	0	0	0	0	0	0	0	0	0	0	0	0	0	0	0	0	0	0	0	0	0	0	0	0	0	0	0	0	0	0	0	0	0	0	0	0	0	0
hsa-mir-8061	0	0	0	0	0	0	0	0	0	0	0	0	0	0	0	0	0	0	0	0	0	0	0	0	0	0	0	0	0	0	0	0	0	0	0	0	0	0	0	0	0	0	0	0	0	0	0	0	0
hsa-mir-8062	0	0	0	0	0	0	0	0	0	0	0	0	0	0	0	0	0	0	0	0	0	0	0	0	0	0	0	0	0	0	0	0	0	0	0	0	0	0	0	0	0	0	0	0	0	0	0	0	0
hsa-mir-8063	0	0	0	0	0	0	0	0	0	0	0	0	0	0	0	0	0	0	0	0	0	0	0	0	0	0	0	0	0	0	0	0	0	0	0	0	0	0	0	0	0	0	0	0	0	0	0	0	0
hsa-mir-8064	0	0	0	0	0	0	0	0	0	0	0	0	0	0	0	0	0	0	0	0	0	0	0	0	0	0	0	0	0	0	0	0	0	0	0	0	0	0	0	0	0	0	0	0	0	0	0	0	0
hsa-mir-8065	0	0	0	0	0	0	0	0	0	0	0	0	0	0	0	0	0	0	0	0	0	0	0	0	0	0	0	0	0	0	0	0	0	0	0	0	0	0	0	0	0	0	0	0	0	0	0	0	0
hsa-mir-8066	0	0	0	0	0	0	0	0	0	0	0	0	0	0	0	0	0	0	0	0	0	0	0	0	0	0	0	0	0	0	0	0	0	0	0	0	0	0	0	0	0	0	0	0	0	0	0	0	0
hsa-mir-8067	0	0	0	0	0	0	0	0	0	0	0	0	0	0	0	0	0	0	0	0	0	0	0	0	0	0	0	0	0	0	0	0	0	0	0	0	0	0	0	0	0	0	0	0	0	0	0	0	0
hsa-mir-8068	0	0	0	0	0	0	0	0	0	0	0	0	0	0	0	0	0	0	0	0	0	0	0	0	0	0	0	0	0	0	0	0	0	0	0	0	0	0	0	0	0	0	0	0	0	0	0	0	0
hsa-mir-8069-1	0	0	0	0	0	0	0	0	0	0	0	0	0	0	0	0	0	0	0	0	0	0	0	0	0	0	0	0	0	0	0	0	0	0	0	0	0	0	0	0	0	0	0	0	0	0	0	0	0
hsa-mir-8069-2	0	0	0	0	0	0	0	0	0	0	0	0	0	0	0	0	0	0	0	0	0	0	0	0	0	0	0	0	0	0	0	0	0	0	0	0	0	0	0	0	0	0	0	0	0	0	0	0	0
hsa-mir-8070	0	0	0	0	0	0	0	0	0	0	0	0	0	0	0	0	0	0	0	0	0	0	0	0	0	0	0	0	0	0	0	0	0	0	0	0	0	0	0	0	0	0	0	0	0	0	0	0	0
hsa-mir-8071-1	0	0	0	0	0	0	0	0	0	0	0	0	0	0	0	0	0	0	0	0	0	0	0	0	0	0	0	0	0	0	0	0	0	0	0	0	0	0	0	0	0	0	0	0	0	0	0	0	0
hsa-mir-8071-2	0	0	0	0	0	0	0	0	0	0	0	0	0	0	0	0	0	0	0	0	0	0	0	0	0	0	0	0	0	0	0	0	0	0	0	0	0	0	0	0	0	0	0	0	0	0	0	0	0
hsa-mir-8072	0	1	3	0	0	2	0	0	0	0	0	0	0	0	1	0	0	1	2	0	0	0	1	0	0	1	0	0	0	0	0	0	0	0	0	0	0	0	1	0	0	0	1	0	2	1	1	0	0
hsa-mir-8073	0	0	0	0	0	0	0	0	0	0	0	0	0	0	0	0	0	0	0	0	0	0	0	0	0	0	0	0	0	0	0	0	0	0	0	0	0	0	0	0	0	0	0	0	0	0	0	0	0
hsa-mir-8074	0	0	0	0	0	0	0	0	0	0	0	0	0	0	0	0	0	0	0	0	0	0	0	0	0	0	0	0	0	0	0	0	0	0	0	0	0	0	0	0	0	0	0	0	0	0	0	0	0
hsa-mir-8075	0	0	0	0	0	0	0	0	0	0	0	0	0	0	0	0	0	0	0	0	0	0	0	0	0	0	0	0	0	0	0	0	0	0	0	0	0	0	0	0	0	0	0	0	0	0	0	0	0
hsa-mir-8076	0	0	0	0	0	0	0	0	0	0	0	0	0	0	0	0	0	0	0	0	0	0	0	0	0	0	0	0	0	0	0	0	0	0	0	0	0	0	0	0	0	0	0	0	0	0	0	0	0
hsa-mir-8077	0	0	0	0	0	0	0	0	0	0	0	0	0	0	0	0	0	0	0	0	0	0	0	0	0	0	0	0	0	0	0	0	0	0	0	0	0	0	0	0	0	0	0	0	0	0	0	0	0
hsa-mir-8078	0	0	0	0	0	0	0	0	0	0	0	0	0	0	0	0	0	0	0	0	0	0	0	0	0	0	0	0	0	0	0	0	0	0	0	0	0	0	0	0	0	0	0	0	0	0	0	0	0
hsa-mir-8079	0	0	0	0	0	0	0	0	0	0	0	0	0	0	0	0	0	0	0	0	0	0	0	0	0	0	0	0	0	0	0	0	0	0	0	0	0	0	0	0	0	0	0	0	0	0	0	0	0
hsa-mir-8080	0	0	0	0	0	0	0	0	0	0	0	0	0	0	0	0	0	0	0	0	0	0	0	0	0	0	0	0	0	0	0	0	0	0	0	0	0	0	0	0	0	0	0	0	0	0	0	0	0
hsa-mir-8081	0	0	0	0	0	0	0	0	0	0	0	0	0	0	0	0	0	0	0	0	0	0	0	0	0	0	0	0	0	0	0	0	0	0	0	0	0	0	0	0	0	0	0	0	0	0	0	0	0
hsa-mir-8082	0	0	0	0	0	0	0	0	0	0	0	0	0	0	0	0	0	0	0	0	0	0	0	0	0	0	0	0	0	0	0	0	0	0	0	0	0	0	0	0	0	0	0	0	0	0	0	0	0
hsa-mir-8083	0	0	0	0	0	0	0	0	0	0	0	0	0	0	0	0	0	0	0	0	0	0	0	0	0	0	0	0	0	0	0	0	0	0	0	0	0	0	0	0	0	0	0	0	0	0	0	0	0
hsa-mir-8084	0	0	0	0	0	0	0	0	0	0	0	0	0	0	0	0	0	0	0	0	0	0	0	0	0	0	0	0	0	0	0	0	0	0	0	0	0	0	0	0	0	0	0	0	0	0	0	0	0
hsa-mir-8085	0	1	0	0	1	0	0	0	0	0	0	0	0	0	0	0	0	1	0	0	0	0	0	0	0	0	0	0	0	0	0	0	0	0	0	0	0	0	0	0	0	0	0	0	0	0	0	0	0
hsa-mir-8086	0	0	0	0	0	0	0	0	0	0	0	0	0	0	0	0	0	0	0	0	0	0	0	0	0	0	0	0	0	0	0	0	0	0	0	0	0	0	0	0	0	0	0	0	0	0	0	0	0
hsa-mir-8087	0	0	0	0	0	0	0	0	0	0	0	0	0	0	0	0	0	0	0	0	0	0	0	0	0	0	0	0	0	0	0	0	0	0	0	0	0	0	0	0	0	0	0	0	0	0	0	0	0
hsa-mir-8088	0	0	0	0	0	0	0	0	0	0	0	0	0	0	0	0	0	0	0	0	0	0	0	0	0	0	0	0	0	0	0	0	0	0	0	0	0	0	0	0	0	0	0	0	0	0	0	0	0
hsa-mir-8089	0	0	0	0	0	0	0	0	0	0	0	0	0	0	0	0	0	0	0	0	0	0	0	0	0	0	0	0	0	0	0	0	0	0	0	0	0	0	0	0	0	0	0	0	0	0	0	0	0
hsa-mir-8485	0	0	0	0	0	0	0	0	0	0	0	0	0	0	0	0	0	0	0	0	0	0	0	0	0	0	0	0	0	0	0	0	0	0	0	0	0	0	0	0	0	0	0	0	0	0	0	0	0
hsa-mir-873	0	0	0	1	0	0	0	4	0	1	1	0	4	0	1	0	0	0	0	0	2	0	0	1	1	0	0	0	0	2	0	1	3	0	1	0	0	10	0	1	4	0	0	3	0	0	0	0	0
hsa-mir-874	136	42	570	109	84	66	82	78	39	72	56	9	65	56	10	40	16	47	3	61	34	41	18	91	34	75	118	120	36	91	46	58	63	62	16	75	67	53	22	47	86	45	64	71	14	67	68	82	82
hsa-mir-875	0	0	0	0	0	0	0	0	0	0	0	0	0	0	0	0	0	0	0	0	0	0	0	0	0	0	0	0	0	0	0	0	0	0	0	0	0	0	0	0	0	0	0	0	0	0	0	0	0
hsa-mir-876	0	0	0	0	0	2	0	2	0	0	0	0	1	0	0	1	0	0	0	0	0	0	1	0	0	0	0	0	0	1	0	0	0	0	0	0	0	5	0	0	0	0	0	0	0	0	0	0	0
hsa-mir-877	9	62	26	9	22	24	33	2	12	6	32	24	2	15	5	18	101	9	18	5	41	16	48	10	13	31	8	14	17	11	10	11	38	48	4	24	11	30	43	29	1	67	10	40	5	9	10	3	8
hsa-mir-885	1	0	176	2	0	2	0	2	0	2	0	0	2	0	0	1	0	0	0	4	0	0	1	6	0	0	3	1	1	1	0	0	8	2	2	0	0	34	0	0	0	0	0	3	0	1	0	2	1
hsa-mir-887	8	5	31	49	8	10	8	13	2	10	16	6	4	8	3	3	1	33	3	15	19	6	2	31	15	0	6	13	14	23	6	12	26	17	9	8	9	4	10	6	13	3	4	6	8	2	11	16	11
hsa-mir-888	0	0	14	1	0	0	0	0	0	0	0	0	1	0	0	0	0	0	0	0	0	0	0	0	0	0	0	0	0	1	0	0	0	0	0	0	0	0	0	0	0	0	0	0	0	0	0	0	1
hsa-mir-889	21	39	136	140	31	55	28	64	10	13	156	22	28	95	22	59	20	65	8	136	56	24	41	177	39	12	253	120	98	100	32	51	122	202	30	73	53	24	71	37	38	118	13	27	30	35	58	54	36
hsa-mir-890	0	0	0	0	0	0	0	0	0	0	0	0	0	0	0	0	0	0	0	0	0	0	0	0	0	0	0	0	0	0	0	0	0	0	0	0	0	0	0	0	0	0	0	0	0	0	0	0	0
hsa-mir-891a	9	0	1366	13	0	5	2	0	0	0	0	2	8	2	0	3	0	0	1	0	0	6	11	4	2	0	3	2	0	22	3	3	2	0	1	2	2	68	0	4	0	1	2	7	0	1	3	0	13
hsa-mir-891b	0	0	9	0	0	0	0	0	0	0	0	0	0	0	0	0	0	0	0	0	0	0	0	0	0	0	0	0	0	0	0	0	0	0	0	0	0	0	0	0	1	0	0	0	0	0	0	0	0
hsa-mir-892a	0	0	47	5	0	1	1	1	0	0	0	0	3	0	0	0	0	1	0	0	0	0	0	2	0	0	0	0	0	3	0	0	0	0	0	0	0	3	0	0	3	0	0	0	0	0	0	0	0
hsa-mir-892b	0	0	4	0	0	0	0	0	0	0	0	0	0	0	0	0	0	0	0	0	0	0	0	0	0	0	0	0	0	0	0	0	0	0	0	0	0	0	0	0	1	0	0	0	0	0	0	0	0
hsa-mir-892c	0	0	3	0	0	0	0	0	0	0	0	0	0	0	0	0	0	0	0	0	0	0	0	0	0	0	0	0	0	1	0	0	0	0	0	0	0	0	0	0	0	0	0	0	0	0	0	0	0
hsa-mir-9-1	376	2461	1032	1023	97	2908	600	616	61	4756	374	6826	974	296	217	77	1676	700	2526	1201	216	1001	5183	666	1052	4411	308	2260	157	2513	125	287	248	212	1057	134	306	4128	1373	271	556	1056	308	5199	102	207	415	2326	328
hsa-mir-9-2	390	2455	946	1050	97	2803	538	628	52	4779	348	6882	1021	272	204	77	1659	678	2656	1164	205	993	5228	628	1134	4328	281	2181	146	2425	118	277	259	224	1088	128	292	4097	1366	241	531	1118	319	5039	86	196	392	2302	292
hsa-mir-9-3	344	2447	1033	999	117	2901	572	636	52	4737	355	6918	992	262	205	80	1762	705	2643	1241	208	1025	5176	644	1114	4457	286	2173	138	2417	125	270	257	217	1073	136	265	4149	1360	244	547	1136	291	5291	85	186	384	2235	331
hsa-mir-920	0	0	0	0	0	0	0	0	0	0	0	0	0	0	0	0	0	0	0	0	0	0	0	0	0	0	0	0	0	0	0	0	0	0	0	0	0	0	0	0	0	0	0	0	0	0	0	0	0
hsa-mir-921	0	0	0	0	0	0	0	0	0	0	0	0	0	0	0	0	0	0	0	0	0	0	0	0	0	0	0	0	0	0	0	0	0	0	0	0	0	0	0	0	0	0	0	0	0	0	0	0	0
hsa-mir-922	0	0	0	0	0	1	0	0	0	0	0	0	0	0	0	0	0	0	0	0	0	0	0	0	0	0	0	0	0	0	0	0	0	0	0	0	0	0	0	0	0	0	0	0	0	0	0	0	0
hsa-mir-924	0	0	0	0	0	0	0	0	0	0	0	0	0	0	0	0	0	0	0	0	0	0	0	0	0	0	0	0	0	0	0	0	0	0	0	0	0	0	0	0	0	0	0	0	0	0	0	0	0
hsa-mir-92a-1	27490	26138	83082	20637	101366	52520	25481	10946	51313	32386	15653	17173	9668	21374	18904	17773	21994	35403	17311	22667	19515	17184	27532	25564	32681	37965	42179	29251	43075	19487	35811	28437	28453	54781	14224	25125	18262	41887	27984	59974	5905	30976	31653	38189	37596	33295	17880	30552	16940
hsa-mir-92a-2	24599	23666	72876	19079	93100	48146	22184	9558	45700	30382	14681	15628	8263	18479	16591	15829	19688	30960	15398	20675	18331	15006	24876	23504	30773	32815	39183	25251	38759	17792	30490	25595	25790	52194	11929	22477	15957	35133	24808	50497	5120	27770	29429	33169	35171	28462	15890	26999	15718
hsa-mir-92b	296	676	682	313	330	651	214	95	267	453	296	159	69	175	233	186	267	655	925	138	657	493	261	333	116	139	436	184	475	205	118	824	599	402	290	975	297	1268	521	415	51	365	709	287	393	739	212	262	463
hsa-mir-93	33496	79485	142340	77990	39696	53232	18842	9195	25333	17567	14054	33335	7661	17482	50215	24214	16594	67584	27614	11792	79257	13665	35946	14896	34539	42550	34901	45970	53800	20863	29817	29880	38808	52770	25155	49590	25580	53963	89728	33137	5674	19116	26828	44003	35458	59886	20920	36544	17210
hsa-mir-933	0	0	0	0	0	0	0	0	0	0	0	0	0	0	0	0	0	0	0	0	0	0	0	0	1	0	0	1	0	0	0	0	0	0	0	0	0	0	0	0	0	0	0	0	0	0	0	0	0
hsa-mir-934	1	0	1	1	3	8	2	1	0	7	0	0	0	42	0	4	0	4	18	1	4	4	11	1	0	0	0	46	3	5	6	4	246	2	0	5	11	0	15	1	0	0	2	52	1	8	102	8	91
hsa-mir-935	35	54	6	17	24	13	41	3	2	3	11	2	3	2	17	8	18	17	60	2	26	4	48	14	1	11	61	1	26	20	0	7	4	2	0	4	25	1	6	2	0	2	1	35	48	2	15	21	24
hsa-mir-936	0	0	0	0	0	0	1	0	0	0	0	0	0	0	0	0	0	0	0	0	0	0	0	0	0	0	0	0	0	0	0	0	0	0	0	0	0	0	0	0	0	0	0	0	0	0	1	0	0
hsa-mir-937	4	27	14	8	14	10	39	0	14	8	2	6	0	4	16	4	5	2	27	2	19	3	92	10	1	1	5	1	3	7	1	6	0	14	5	40	2	4	4	10	0	9	0	4	6	8	2	4	4
hsa-mir-938	0	0	1	1	0	0	0	0	0	0	0	0	0	0	0	0	0	0	0	0	0	0	0	0	0	0	0	0	0	1	0	0	0	0	0	0	0	1	0	0	0	1	0	0	0	0	0	0	0
hsa-mir-939	1	3	4	1	2	3	0	1	7	1	4	2	5	2	3	2	2	3	1	1	0	4	12	2	0	1	2	3	2	2	2	0	2	5	6	5	2	0	0	1	1	2	4	6	6	6	2	2	2
hsa-mir-940	2	6	8	8	9	14	8	0	4	2	3	10	3	1	2	5	7	11	8	3	22	0	5	5	12	0	10	10	12	3	2	11	7	27	3	15	3	3	3	10	3	8	12	14	5	2	4	4	5
hsa-mir-941-1	0	0	0	0	0	0	0	0	1	0	0	0	0	0	0	0	0	0	0	0	0	0	0	0	0	0	0	0	0	0	0	0	0	0	0	0	0	0	0	0	0	0	0	0	0	0	0	0	0
hsa-mir-941-2	0	0	0	0	0	0	0	0	0	0	0	0	0	0	0	0	0	0	0	0	0	0	0	0	0	0	0	0	0	0	0	0	0	0	0	0	0	0	0	0	0	0	0	0	0	0	0	0	0
hsa-mir-941-3	0	0	0	0	0	0	0	0	0	0	0	0	0	0	0	0	0	0	0	0	0	0	0	0	0	0	0	0	0	0	0	0	0	0	0	0	0	0	0	0	0	0	0	0	0	0	0	0	0
hsa-mir-941-4	0	0	0	0	0	0	0	0	0	0	0	0	0	0	0	0	0	0	0	0	0	0	0	0	0	0	0	0	0	0	0	0	0	0	0	0	0	0	0	0	0	0	0	0	0	0	0	0	0
hsa-mir-941-5	0	0	0	0	0	0	0	0	0	0	0	0	0	0	0	0	0	0	0	0	0	0	0	0	0	0	0	0	0	0	0	0	0	0	0	0	0	0	0	0	0	0	0	0	0	0	0	0	0
hsa-mir-942	61	67	119	77	61	42	57	13	19	23	20	37	14	21	30	36	20	39	27	23	73	86	38	48	30	56	52	60	103	28	65	32	56	88	77	107	62	16	39	102	12	41	19	30	38	131	20	53	18
hsa-mir-943	0	0	0	1	0	0	0	0	1	0	0	0	0	0	0	0	0	0	0	0	0	0	0	0	0	0	0	0	0	0	0	0	0	0	0	0	0	0	0	0	0	1	0	0	0	0	0	0	0
hsa-mir-944	0	1	68	7	1	100	1	1	3	1	4	7	0	7	15	4	1	4	2	314	1	0	57	626	1	2	7	1	113	4	3	14	19	287	5	0	7	0	2	2	0	0	1	2	0	5	5	5	5
hsa-mir-95	23	124	92	72	68	17	165	11	46	31	33	36	8	29	5	25	17	28	9	18	23	26	47	43	10	13	27	19	61	14	25	23	90	87	187	12	59	150	31	319	18	41	24	5	80	42	57	6	21
hsa-mir-9500	0	0	0	0	0	0	0	0	0	0	0	0	0	0	0	0	0	0	0	0	0	0	0	0	0	0	0	0	0	0	0	0	0	0	0	0	0	0	0	0	0	0	0	0	0	0	0	0	0
hsa-mir-96	75	39	1402	48	122	124	49	69	54	59	23	61	36	198	15	118	59	54	66	36	77	52	32	36	78	57	175	74	214	26	132	44	105	80	30	146	123	141	30	185	78	63	154	29	113	65	76	13	13
hsa-mir-98	85	396	503	345	274	227	554	65	272	100	477	276	94	288	48	144	219	243	294	238	236	72	345	364	144	154	218	178	341	85	119	222	777	328	234	214	302	836	489	512	56	341	132	81	143	158	310	86	217
hsa-mir-99a	202	193	3606	5459	422	666	956	964	182	199	3899	188	922	1425	57	974	23	1353	6166	5542	47	232	270	8344	126	25	256	404	1529	1451	129	452	5518	778	225	340	2571	489	960	249	259	435	426	312	302	273	1809	2316	2437
hsa-mir-99b	14366	13240	70527	73397	16314	27239	70597	32454	13043	18010	53750	11215	24937	30102	9591	27787	8893	34646	38762	70231	75423	35373	146651	82610	57060	11030	71653	48147	27252	84075	10792	37839	54761	122796	45061	50051	36811	59804	28039	20066	23882	73783	13269	134042	17465	18690	35442	76831	57588
[truncated: 48 more columns]
