# Supplementary material for: Mir-421 and mir-550a-1 are potential prognostic markers in esophageal adenocarcinoma
Source: Biol Direct. 2023 Feb 24;18:5. doi: 10.1186/s13062-022-00352-8 (PMC9951500; doi:10.1186/s13062-022-00352-8)
Supplement: Supplementary file 2 — Additional file 2. Esophageal adenocarcinoma prognostic markers-2. [file 13062_2022_352_MOESM2_ESM.xlsx]

## Sheet: Sheet1
bcr_patient_uuid	bcr_patient_barcode	form_completion_date	prospective_collection	retrospective_collection	birth_days_to	birth_country	gender	height_cm_at_diagnosis	weight_kg_at_diagnosis	tumor_sample_procurement_country	cancer_procurement_state_province	cancer_procurement_city	race	ethnicity	history_other_malignancy	history_neoadjuvant_treatment	tumor_status	vital_status	last_contact_days_to	death_days_to	tobacco_smoking_history_indicator	tobacco_smoking_age_started	tobacco_smoking_year_stopped	tobacco_smoking_pack_years_smoked	alcohol_consumption_frequency	alcohol_consumption_per_day	history_reflux_disease_indicator	history_reflux_disease_treatment	history_hpylori_infection_indicator	initial_diagnosis_esophageal_ca_type	history_barretts_esophageal_indicator	history_if_barretts_goblet_cell_indicator	family_history_esoph_gastic_cancer	number_of_relatives_diagnosed	esophageal_tumor_location_centered	esophageal_tumor_location_involved	histologic_diagnosis	esoph_columnar_metaplasia_indicator	columnar_metaplasia_goblet_cell_indicator	esoph_non_ca_degree_of_dysplasia	tumor_grade	initial_pathologic_dx_year	age_at_diagnosis	method_initial_path_dx	method_initial_path_dx_other	lymph_node_sprd_radiograph_evidence	lymph_nodes_examined	lymph_nodes_examined_count	lymph_nodes_examined_he_count
bcr_patient_uuid	bcr_patient_barcode	form_completion_date	tissue_prospective_collection_indicator	tissue_retrospective_collection_indicator	days_to_birth	country_of_birth	gender	height	weight	country_of_procurement	state_province_of_procurement	city_of_procurement	race	ethnicity	other_dx	history_of_neoadjuvant_treatment	person_neoplasm_cancer_status	vital_status	days_to_last_followup	days_to_death	tobacco_smoking_history	age_began_smoking_in_years	stopped_smoking_year	number_pack_years_smoked	frequency_of_alcohol_consumption	amount_of_alcohol_consumption_per_day	reflux_history	antireflux_treatment_type	h_pylori_infection	initial_diagnosis_by	barretts_esophagus	goblet_cells_present	history_of_esophageal_cancer	number_of_relatives_diagnosed	esophageal_tumor_cental_location	esophageal_tumor_involvement_site	histological_type	columnar_metaplasia_present	columnar_mucosa_goblet_cell_present	columnar_mucosa_dysplasia	neoplasm_histologic_grade	year_of_initial_pathologic_diagnosis	age_at_initial_pathologic_diagnosis	initial_pathologic_diagnosis_method	init_pathology_dx_method_other	lymph_node_metastasis_radiographic_evidence	primary_lymph_node_presentation_assessment	lymph_node_examined_count	number_of_lymphnodes_positive_by_he
CDE_ID:	CDE_ID:2003301	CDE_ID:	CDE_ID:3088492	CDE_ID:3088528	CDE_ID:3008233	CDE_ID:2183279	CDE_ID:2200604	CDE_ID:649	CDE_ID:651	CDE_ID:3203072	CDE_ID:2179603	CDE_ID:3203075	CDE_ID:2192199	CDE_ID:2192217	CDE_ID:3382736	CDE_ID:3382737	CDE_ID:2759550	CDE_ID:5	CDE_ID:3008273	CDE_ID:3165475	CDE_ID:2181650	CDE_ID:2178045	CDE_ID:2228610	CDE_ID:2955385	CDE_ID:3114013	CDE_ID:3124961	CDE_ID:3203079	CDE_ID:3440206	CDE_ID:3440211	CDE_ID:3440213	CDE_ID:3440212	CDE_ID:3440216	CDE_ID:3440217	CDE_ID:3440229	CDE_ID:3295805	CDE_ID:3295806	CDE_ID:3081934	CDE_ID:3440218	CDE_ID:3440219	CDE_ID:3440917	CDE_ID:2785839	CDE_ID:2896960	CDE_ID:2006657	CDE_ID:2757941	CDE_ID:2757948	CDE_ID:3440228	CDE_ID:2200396	CDE_ID:3	CDE_ID:3086388
0500F1A6-A528-43F3-B035-12D3B7C99C0F	TCGA-2H-A9GF	2014-02-25	NO	YES	-24487	[Not Available]	MALE	183	95	Netherlands	ZH	Rotterdam	[Unknown]	[Unknown]	No	No	WITH TUMOR	Dead	[Not Available]	784	[Unknown]	[Not Available]	[Not Available]	[Not Available]	[Not Available]	[Not Available]	[Unknown]	[Not Available]	[Unknown]	Symptomatic	No	[Not Available]	[Unknown]	[Not Available]	Distal	Distal	Esophagus Adenocarcinoma, NOS	NO	NO	Negative/no dysplasia	G3	2001	67	Other method, specify:	surgical resection	YES	YES	8	7
70084008-697D-442D-8F74-C12F8F598570	TCGA-2H-A9GG	2014-02-25	NO	YES	-24328	[Not Available]	MALE	178	74	Netherlands	ZH	Rotterdam	[Unknown]	[Unknown]	No	No	WITH TUMOR	Dead	[Not Available]	610	[Unknown]	[Not Available]	[Not Available]	[Not Available]	[Not Available]	[Not Available]	[Unknown]	[Not Available]	[Unknown]	Symptomatic	Yes-UK	NO	[Unknown]	[Not Available]	Distal	Distal	Esophagus Adenocarcinoma, NOS	YES	NO	Low grade dysplasia	G2	1999	66	Other method, specify:	surgical resection	NO	YES	19	4
606DC5B8-7625-42A6-A936-504EF25623A4	TCGA-2H-A9GH	2014-02-25	NO	YES	-16197	[Not Available]	MALE	183	91	Netherlands	ZH	Rotterdam	[Unknown]	[Unknown]	No	No	WITH TUMOR	Dead	[Not Available]	951	[Unknown]	[Not Available]	[Not Available]	[Not Available]	[Not Available]	[Not Available]	NO	[Not Available]	[Unknown]	Symptomatic	Yes-UK	[Unknown]	[Unknown]	[Not Available]	Distal	Distal	Esophagus Adenocarcinoma, NOS	YES	[Unknown]	[Unknown]	G2	1998	44	Other method, specify:	surgical resection	NO	YES	30	1
CEAF98F8-517E-457A-BF29-ACFE22893D49	TCGA-2H-A9GI	2014-02-25	NO	YES	-25097	[Not Available]	MALE	188	100	Netherlands	ZH	Rotterdam	[Unknown]	[Unknown]	No	No	WITH TUMOR	Dead	[Not Available]	435	[Unknown]	[Not Available]	[Not Available]	[Not Available]	[Not Available]	[Not Available]	[Unknown]	[Not Available]	[Unknown]	Symptomatic	Yes-UK	[Unknown]	[Unknown]	[Not Available]	Distal	Distal	Esophagus Adenocarcinoma, NOS	YES	[Unknown]	[Unknown]	G2	1999	68	Other method, specify:	surgical resection	NO	YES	8	4
EE47CD59-C8D8-4B1E-96DB-91C679E4106F	TCGA-2H-A9GJ	2014-02-25	NO	YES	-21180	[Not Available]	MALE	189	70	Netherlands	ZH	Rotterdam	[Unknown]	[Unknown]	No	No	WITH TUMOR	Dead	[Not Available]	1781	[Unknown]	[Not Available]	[Not Available]	[Not Available]	[Not Available]	[Not Available]	YES	[Unknown]	[Unknown]	Symptomatic	Yes-UK	[Unknown]	[Unknown]	[Not Available]	Distal	Distal	Esophagus Adenocarcinoma, NOS	YES	[Unknown]	High grade dysplasia	G2	2000	57	Other method, specify:	surgical resection	NO	YES	19	0
61DF8A4B-95F8-40AB-A252-D00C4300C290	TCGA-2H-A9GK	2014-02-25	NO	YES	-16067	[Not Available]	MALE	180	80	Netherlands	ZH	Rotterdam	[Unknown]	[Unknown]	No	No	WITH TUMOR	Dead	[Not Available]	232	[Unknown]	[Not Available]	[Not Available]	[Not Available]	[Not Available]	[Not Available]	YES	[Unknown]	[Unknown]	Symptomatic	Yes-UK	[Unknown]	[Unknown]	[Not Available]	Distal	Distal	Esophagus Adenocarcinoma, NOS	YES	[Unknown]	High grade dysplasia	G3	2000	43	Other method, specify:	surgical resection	YES	YES	5	3
AB2755D2-5BD9-4E2F-B255-E813AFC8D268	TCGA-2H-A9GL	2014-02-25	NO	YES	-27115	[Not Available]	MALE	173	85	Netherlands	ZH	Rotterdam	[Unknown]	[Unknown]	No	No	WITH TUMOR	Dead	[Not Available]	180	[Unknown]	[Not Available]	[Not Available]	[Not Available]	[Not Available]	[Not Available]	NO	[Not Available]	[Unknown]	Symptomatic	Yes-UK	[Unknown]	[Unknown]	[Not Available]	Distal	Distal	Esophagus Adenocarcinoma, NOS	YES	[Unknown]	[Unknown]	G3	2000	74	Other method, specify:	surgical resection	NO	YES	7	2
6584FA8F-B4F4-4844-A71E-3BFB731AD445	TCGA-2H-A9GM	2014-02-25	NO	YES	-19484	[Not Available]	MALE	179	77	Netherlands	ZH	Rotterdam	[Unknown]	[Unknown]	No	No	WITH TUMOR	Dead	[Not Available]	424	[Unknown]	[Not Available]	[Not Available]	[Not Available]	[Not Available]	[Not Available]	[Unknown]	[Not Available]	[Unknown]	Symptomatic	Yes-UK	[Unknown]	[Unknown]	[Not Available]	Distal	Distal	Esophagus Adenocarcinoma, NOS	YES	[Unknown]	[Unknown]	G2	2000	53	Other method, specify:	surgical resection	NO	YES	13	1
078DC5F1-D2DC-4408-B785-27703C7813F1	TCGA-2H-A9GN	2014-02-25	NO	YES	-25664	[Not Available]	MALE	185	82	Netherlands	ZH	Rotterdam	[Unknown]	[Unknown]	No	No	WITH TUMOR	Dead	[Not Available]	272	[Unknown]	[Not Available]	[Not Available]	[Not Available]	[Not Available]	[Not Available]	[Unknown]	[Not Available]	[Unknown]	Symptomatic	No	[Not Available]	[Unknown]	[Not Available]	Distal	Distal	Esophagus Adenocarcinoma, NOS	NO	NO	Negative/no dysplasia	G3	2000	70	Other method, specify:	surgical resection	NO	YES	22	5
CA400EA1-3E4E-437E-A54C-446431B741DA	TCGA-2H-A9GO	2014-02-25	NO	YES	-21486	[Not Available]	MALE	170	83	Netherlands	ZH	Rotterdam	[Unknown]	[Unknown]	No	No	WITH TUMOR	Dead	[Not Available]	494	[Unknown]	[Not Available]	[Not Available]	[Not Available]	[Not Available]	[Not Available]	[Unknown]	[Not Available]	[Unknown]	Symptomatic	Yes-UK	[Unknown]	[Unknown]	[Not Available]	Distal	Distal	Esophagus Adenocarcinoma, NOS	YES	[Unknown]	[Unknown]	G3	2000	58	Other method, specify:	surgical resection	NO	YES	13	9
F23794D7-35CC-4550-A03F-8E3CDE1A2BCD	TCGA-2H-A9GQ	2014-02-25	NO	YES	-29497	[Not Available]	MALE	178	80	Netherlands	ZH	Rotterdam	[Unknown]	[Unknown]	No	No	WITH TUMOR	Dead	[Not Available]	128	[Unknown]	[Not Available]	[Not Available]	[Not Available]	[Not Available]	[Not Available]	[Unknown]	[Not Available]	[Unknown]	Symptomatic	Yes-UK	[Unknown]	[Unknown]	[Not Available]	Distal	Distal	Esophagus Adenocarcinoma, NOS	YES	[Unknown]	Low grade dysplasia	G3	2001	80	Other method, specify:	surgical resection	NO	YES	14	2
E9AA4430-0203-413C-A8FE-BB89E95CF6A3	TCGA-2H-A9GR	2014-02-25	NO	YES	-29451	[Not Available]	MALE	168	67	Netherlands	ZH	Rotterdam	[Unknown]	[Unknown]	No	No	WITH TUMOR	Dead	[Not Available]	987	[Unknown]	[Not Available]	[Not Available]	[Not Available]	[Not Available]	[Not Available]	[Unknown]	[Not Available]	[Unknown]	Symptomatic	Yes-UK	[Unknown]	[Unknown]	[Not Available]	Distal	Distal	Esophagus Adenocarcinoma, NOS	YES	[Unknown]	High grade dysplasia	G2	1999	80	Other method, specify:	surgical resection	NO	YES	3	0
64AA95B2-CCF7-4BFA-8D4F-98DE09F03E71	TCGA-IC-A6RE	2014-04-03	YES	NO	-21640	[Not Available]	MALE	183	102	United States	Pennsylvania	Piitsburgh	WHITE	NOT HISPANIC OR LATINO	No	No	WITH TUMOR	Alive	234	[Not Applicable]	2	[Not Available]	[Not Available]	40	[Not Available]	[Not Available]	YES	[Unknown]	[Unknown]	Symptomatic	Yes-USA	YES	[Unknown]	[Not Available]	Distal	Distal	Esophagus Adenocarcinoma, NOS	[Not Available]	[Not Available]	[Not Available]	G2	2013	59	Endoscopic Biopsy	[Not Available]	YES	YES	38	2
990C6412-6DC0-4DBA-A7C1-5BCB3751B1CC	TCGA-IG-A4QS	2013-02-28	YES	NO	-26273	Ukraine	MALE	172	78	Ukraine	[Not Available]	Kiev	WHITE	NOT HISPANIC OR LATINO	No	No	TUMOR FREE	Dead	8	[Not Applicable]	1	[Not Available]	[Not Available]	[Not Available]	[Not Available]	[Not Available]	NO	[Not Available]	Never	Symptomatic	[Unknown]	[Not Available]	NO	[Not Available]	Distal	Distal	Esophagus Adenocarcinoma, NOS	[Unknown]	[Unknown]	[Unknown]	G3	2012	71	Endoscopic Biopsy	[Not Available]	NO	YES	6	6
41B3DD5A-6413-40F5-9721-78CB218567B7	TCGA-IG-A7DP	2013-11-13	YES	NO	-18364	Bulgaria	FEMALE	166	58	Bulgaria	[Not Available]	[Not Available]	WHITE	NOT HISPANIC OR LATINO	No	No	TUMOR FREE	Alive	34	[Not Applicable]	1	[Not Available]	[Not Available]	[Not Available]	[Not Available]	[Not Available]	NO	[Not Available]	Never	Symptomatic	[Not Available]	[Not Available]	[Unknown]	[Not Available]	Mid	Mid|Distal	Esophagus Adenocarcinoma, NOS	[Unknown]	[Unknown]	[Unknown]	G2	2013	50	Other method, specify:	Surgical resection	[Unknown]	[Unknown]	[Not Available]	[Not Available]
8F641AC4-8C31-464F-8BD1-E0661408EECC	TCGA-JY-A6F8	2013-12-16	NO	YES	-20550	[Not Available]	MALE	188	90	Canada	Ontario	Toronto	WHITE	[Unknown]	No	No	TUMOR FREE	Alive	3714	[Not Applicable]	1	[Not Available]	[Not Available]	[Not Available]	3	1	[Unknown]	[Not Available]	Never	Screening	Yes-USA	[Unknown]	YES	2	Distal	Distal	Esophagus Adenocarcinoma, NOS	YES	[Unknown]	High grade dysplasia	G1	2003	56	Endoscopic Biopsy	[Not Available]	NO	YES	12	0
C17331FB-C47B-40B5-8D39-9803EE37A42A	TCGA-JY-A6FB	2013-12-16	NO	YES	-28269	[Not Available]	MALE	177	95	Canada	Ontario	Toronto	WHITE	[Unknown]	Yes	No	TUMOR FREE	Alive	1837	[Not Applicable]	1	[Not Available]	[Not Available]	[Not Available]	0	0	[Unknown]	[Not Available]	Never	[Unknown]	Yes-USA	NO	NO	[Not Available]	Distal	Distal	Esophagus Adenocarcinoma, NOS	YES	NO	High grade dysplasia	G2	2007	77	Endoscopic Biopsy	[Not Available]	[Unknown]	YES	24	0
BD1C3D3B-D174-4186-BB35-364E167A1D18	TCGA-JY-A6FH	2013-12-16	NO	YES	-19549	[Not Available]	MALE	180	95	Canada	Ontario	Toronto	WHITE	[Unknown]	No	No	TUMOR FREE	Alive	1098	[Not Applicable]	4	20	2011	33	7	1	NO	[Not Available]	Never	Symptomatic	Yes-USA	NO	NO	[Not Available]	Distal	Distal	Esophagus Adenocarcinoma, NOS	YES	NO	High grade dysplasia	G2	2010	53	Endoscopic Biopsy	[Not Available]	[Unknown]	YES	18	2
97394C78-2815-4348-B4C9-DF0B3B3D6B5E	TCGA-JY-A938	2014-06-20	NO	YES	-27633	[Not Available]	MALE	165	72	Canada	Ontario	Toronto	WHITE	[Unknown]	Yes	No	WITH TUMOR	Alive	773	[Not Applicable]	1	[Not Available]	[Not Available]	[Not Available]	0	0	YES	No Treatment	Never	Symptomatic	Yes-USA	[Unknown]	NO	[Not Available]	Distal	Distal	Esophagus Adenocarcinoma, NOS	YES	[Unknown]	Negative/no dysplasia	G3	2012	75	Endoscopic Biopsy	[Not Available]	NO	YES	24	0
0EE03772-F38C-43C1-8484-3C4CB8459468	TCGA-JY-A939	2014-06-20	NO	YES	-28181	[Not Available]	MALE	180	89	Canada	Ontario	Toronto	WHITE	[Unknown]	No	No	WITH TUMOR	Alive	471	[Not Applicable]	1	[Not Available]	[Not Available]	[Not Available]	0	0	NO	[Not Available]	Never	Symptomatic	No	[Not Available]	NO	[Not Available]	Distal	Distal	Esophagus Adenocarcinoma, NOS	YES	NO	Negative/no dysplasia	G3	2012	77	Endoscopic Biopsy	[Not Available]	NO	YES	48	1
BCAB5381-C037-4723-904E-D01EA386B61E	TCGA-JY-A93C	2014-06-20	NO	YES	-17228	[Not Available]	MALE	169	62	Canada	Ontario	Toronto	ASIAN	[Unknown]	No	No	WITH TUMOR	Alive	705	[Not Applicable]	1	[Not Available]	[Not Available]	[Not Available]	0	0	NO	[Not Available]	Never	Symptomatic	No	[Not Available]	NO	[Not Available]	Distal	Distal	Esophagus Adenocarcinoma, NOS	YES	NO	Negative/no dysplasia	G3	2011	47	Endoscopic Biopsy	[Not Available]	NO	YES	17	3
7CD5ACE2-D340-487E-BEB2-1B576F6D751D	TCGA-JY-A93D	2014-07-03	NO	YES	-18813	[Not Available]	MALE	197	52	Canada	Ontario	Toronto	WHITE	[Unknown]	No	No	WITH TUMOR	Dead	769	[Not Applicable]	1	[Not Available]	[Not Available]	[Not Available]	1	1	YES	[Unknown]	Never	Symptomatic	Yes-USA	[Unknown]	NO	[Not Available]	Distal	Distal	Esophagus Adenocarcinoma, NOS	YES	[Unknown]	High grade dysplasia	G3	2012	51	Endoscopic Biopsy	[Not Available]	YES	YES	39	14
50F15B12-4DC4-403F-94B0-9D121306EE30	TCGA-JY-A93E	2014-06-20	NO	YES	-22427	[Not Available]	MALE	173	73	Canada	Ontario	Toronto	WHITE	[Unknown]	No	No	WITH TUMOR	Alive	550	[Not Applicable]	1	[Not Available]	[Not Available]	[Not Available]	0	0	YES	No Treatment	Never	Screening	No	[Not Available]	NO	[Not Available]	Distal	Distal	Esophagus Adenocarcinoma, NOS	NO	[Not Available]	Negative/no dysplasia	G3	2012	61	Endoscopic Biopsy	[Not Available]	YES	YES	43	1
A935DAEB-1EFD-4113-A614-A5E4D446C72B	TCGA-L5-A43C	2013-01-16	NO	YES	-29753	[Not Available]	MALE	155	95	United States	MI	Ann Arbor	WHITE	[Not Evaluated]	No	No	[Unknown]	Alive	96	[Not Applicable]	4	29	2009	78	1	[Not Available]	NO	[Not Available]	Never	Symptomatic	No	[Not Available]	NO	[Not Available]	Distal	Distal	Esophagus Adenocarcinoma, NOS	NO	NO	Negative/no dysplasia	GX	2009	81	Other method, specify:	Excisional Biopsy	YES	YES	21	12
6969FE5A-5993-48E5-95C5-C5C7D3D08205	TCGA-L5-A43E	2013-01-17	NO	YES	-27143	[Not Available]	MALE	183	74	United States	MI	Ann Arbor	WHITE	[Not Evaluated]	No	No	TUMOR FREE	Alive	105	[Not Applicable]	3	21	1973	15	0	0	YES	Medically Treated	Never	Symptomatic	Yes-USA	NO	NO	[Not Available]	Distal	Distal	Esophagus Adenocarcinoma, NOS	YES	NO	High grade dysplasia	GX	2011	74	Endoscopic Biopsy	[Not Available]	NO	YES	10	0
22EE75E0-5D61-41F4-AACD-B4E09C70D2C3	TCGA-L5-A43I	2013-01-17	NO	YES	-28367	[Not Available]	MALE	172	121	United States	MI	Ann Arbor	WHITE	[Not Evaluated]	Yes	No	TUMOR FREE	Dead	[Not Available]	556	2	[Not Available]	[Not Available]	45	7	2	[Not Available]	[Not Available]	[Unknown]	Symptomatic	No	[Not Available]	NO	[Not Available]	Distal	Distal	Esophagus Adenocarcinoma, NOS	YES	NO	High grade dysplasia	GX	2011	77	Surgical Resection	[Not Available]	NO	YES	10	2
29DA08F4-C9E2-4E7A-9733-B4EC5B9C5F13	TCGA-L5-A43M	2013-01-17	NO	YES	-30783	[Not Available]	FEMALE	164	89	United States	MI	Ann Arbor	[Not Evaluated]	[Not Evaluated]	Yes	No	[Not Available]	Alive	272	[Not Applicable]	3	20	1949	[Not Available]	0	0	YES	[Unknown]	[Unknown]	Symptomatic	No	[Not Available]	NO	[Not Available]	Distal	Distal	Esophagus Adenocarcinoma, NOS	NO	NO	Negative/no dysplasia	GX	2009	84	Endoscopic Biopsy	[Not Available]	NO	YES	8	4
0A466142-C513-4257-85D4-4BD7CFD0EF29	TCGA-L5-A4OE	2013-02-12	NO	YES	-29591	[Not Available]	MALE	[Not Available]	88	United States	Mi	Ann Arbor	WHITE	[Not Evaluated]	Yes	No	[Unknown]	Alive	107	[Not Applicable]	3	[Not Available]	1986	38	1	1	[Unknown]	[Not Available]	[Unknown]	Symptomatic	[Unknown]	[Not Available]	NO	[Not Available]	Distal	Distal	Esophagus Adenocarcinoma, NOS	NO	NO	Negative/no dysplasia	G2	2011	81	Endoscopic Biopsy	[Not Available]	[Unknown]	YES	17	3
0C78B1B5-F480-45AD-A253-19297BC886B4	TCGA-L5-A4OF	2013-02-12	NO	YES	-23194	[Not Available]	MALE	179	193	United States	Mi	Ann Arbor	WHITE	[Not Evaluated]	No	No	[Unknown]	Alive	112	[Not Applicable]	1	[Not Available]	[Not Available]	[Not Available]	7	4	YES	Medically Treated	[Not Available]	Surveillance	Yes-USA	[Not Available]	YES	1	Distal	Distal	Esophagus Adenocarcinoma, NOS	[Not Available]	[Not Available]	High grade dysplasia	G3	2012	63	Endoscopic Biopsy	[Not Available]	YES	YES	18	1
EB4AD376-4CC1-4D2C-9B93-AD2B082C77C4	TCGA-L5-A4OG	2013-02-12	NO	YES	-29105	[Not Available]	FEMALE	163	67	United States	Mi	Ann Arbor	WHITE	[Not Evaluated]	Yes	No	[Unknown]	Alive	102	[Not Applicable]	3	[Not Available]	1970	30	[Not Available]	[Not Available]	NO	[Not Available]	[Not Available]	Screening	No	[Not Available]	NO	[Not Available]	Distal	Distal	Esophagus Adenocarcinoma, NOS	[Not Available]	[Not Available]	High grade dysplasia	G1	2012	79	Endoscopic Biopsy	[Not Available]	YES	YES	5	0
3FA7FC16-49DA-4BF6-90C4-74DF5CF68B65	TCGA-L5-A4OH	2013-02-12	NO	YES	-26180	[Not Available]	MALE	175	127	United States	Mi	Ann Arbor	WHITE	[Not Evaluated]	No	No	TUMOR FREE	Alive	593	[Not Applicable]	3	[Not Available]	1977	60	[Not Available]	[Not Available]	NO	[Not Available]	[Unknown]	Symptomatic	No	[Not Available]	NO	[Not Available]	Distal	Distal	Esophagus Adenocarcinoma, NOS	NO	NO	[Unknown]	GX	2012	71	Endoscopic Biopsy	[Not Available]	YES	YES	9	0
CB2AF13B-CBED-4657-8FD4-FED8DB375CBA	TCGA-L5-A4OI	2013-02-12	NO	YES	-29190	[Not Available]	MALE	173	83	United States	Mi	Ann Arbor	WHITE	[Not Evaluated]	Yes	No	WITH TUMOR	Alive	267	[Not Applicable]	3	[Not Available]	1967	48	5	2	NO	[Not Available]	[Unknown]	Symptomatic	No	[Not Available]	NO	[Not Available]	Distal	Distal	Esophagus Adenocarcinoma, NOS	NO	NO	[Unknown]	G2	2012	79	Endoscopic Biopsy	[Not Available]	NO	YES	20	8
CB419344-6148-43D4-B549-570BD09B3E05	TCGA-L5-A4OJ	2013-02-12	NO	YES	-25657	[Not Available]	FEMALE	164	114	United States	Mi	ANn Arbor	WHITE	[Not Evaluated]	No	No	TUMOR FREE	Alive	195	[Not Applicable]	1	[Not Available]	[Not Available]	[Not Available]	0	[Not Available]	YES	Medically Treated	[Unknown]	Symptomatic	Yes-USA	NO	NO	[Not Available]	Distal	Distal	Esophagus Adenocarcinoma, NOS	NO	NO	High grade dysplasia	G3	2012	70	Endoscopic Biopsy	[Not Available]	NO	YES	16	0
CABA34F2-3877-48CA-9FBC-665C3960F574	TCGA-L5-A4ON	2013-02-12	NO	YES	-23970	[Not Available]	MALE	180	111	United States	Mi	Ann Arbor	WHITE	[Not Evaluated]	No	No	TUMOR FREE	Dead	[Not Available]	558	3	35	1980	10	0	[Not Available]	YES	Medically Treated	[Unknown]	Symptomatic	[Not Available]	[Not Available]	YES	1	Distal	Distal	Esophagus Adenocarcinoma, NOS	NO	NO	High grade dysplasia	GX	2010	65	Endoscopic Biopsy	[Not Available]	[Unknown]	YES	10	1
53990B20-16BD-4792-A4CA-4FD411C841F4	TCGA-L5-A4OO	2013-02-12	NO	YES	-27757	[Not Available]	MALE	178	77	United States	Michigan	Ann Arbor	WHITE	[Not Evaluated]	No	No	[Unknown]	Alive	101	[Not Applicable]	4	[Not Available]	2005	2.5	[Not Available]	2	YES	Medically Treated	[Unknown]	Symptomatic	No	[Not Available]	NO	[Not Available]	Distal	Distal	Esophagus Adenocarcinoma, NOS	NO	NO	[Unknown]	G2	2010	75	Endoscopic Biopsy	[Not Available]	YES	YES	37	21
97031483-1185-41D6-9722-0A03B63CAA19	TCGA-L5-A4OP	2013-02-12	NO	YES	-24829	[Not Available]	FEMALE	150	71	United States	Mi	Ann Arbor	WHITE	[Not Evaluated]	No	No	TUMOR FREE	Alive	218	[Not Applicable]	2	38	[Not Available]	30	0	[Not Available]	YES	Medically Treated	[Unknown]	Symptomatic	No	[Not Available]	[Unknown]	[Not Available]	Distal	Distal	Esophagus Adenocarcinoma, NOS	[Unknown]	YES	[Unknown]	G2	2010	67	Endoscopic Biopsy	[Not Available]	YES	YES	11	0
5530590B-8B5E-43A4-B2CA-877BFC6107F3	TCGA-L5-A4OQ	2013-02-12	NO	YES	-27565	[Not Available]	MALE	152	72	United States	Mi	Ann Arbor	WHITE	[Not Evaluated]	No	No	WITH TUMOR	Dead	[Not Available]	42	3	[Not Available]	1985	35	7	1	NO	[Not Available]	Never	Screening	No	[Not Available]	NO	[Not Available]	Distal	Distal	Esophagus Adenocarcinoma, NOS	NO	[Not Available]	[Unknown]	GX	2010	75	Surgical Resection	Surgical Resection	YES	YES	12	6
09EACBFD-3F4A-4D2B-B7A7-C021535E2981	TCGA-L5-A4OR	2013-02-12	NO	YES	-30417	[Not Available]	MALE	166	84	United States	Mi	Ann Arbor	WHITE	[Not Evaluated]	No	No	TUMOR FREE	Dead	[Not Available]	96	1	[Not Available]	[Not Available]	[Not Available]	0	0	YES	Medically Treated	[Not Available]	Symptomatic	No	[Not Available]	[Unknown]	[Not Available]	Distal	Distal	Esophagus Adenocarcinoma, NOS	[Unknown]	[Unknown]	High grade dysplasia	GX	2010	83	Other method, specify:	Surgical Resection	YES	YES	12	0
D5AC647F-0C6D-40D7-87A8-FAA1CC968C82	TCGA-L5-A4OS	2013-02-12	NO	YES	-31601	[Not Available]	FEMALE	157	59	United States	Michigan	Ann Arbor	WHITE	[Not Evaluated]	No	No	TUMOR FREE	Alive	935	[Not Applicable]	1	[Not Available]	[Not Available]	[Not Available]	7	1	YES	Medically Treated	[Unknown]	Symptomatic	No	[Not Available]	NO	[Not Available]	Distal	Distal	Esophagus Adenocarcinoma, NOS	NO	[Not Available]	[Unknown]	G3	2010	86	Endoscopic Biopsy	[Not Available]	[Unknown]	YES	13	1
9559F579-5D9A-4C96-9836-8A039D394795	TCGA-L5-A4OT	2013-02-12	NO	YES	-28162	[Not Available]	MALE	178	98	United States	Mi	Ann Arbor	WHITE	[Not Evaluated]	No	No	WITH TUMOR	Dead	[Not Available]	149	4	[Not Available]	1992	40	7	[Not Available]	YES	Medically Treated	[Unknown]	Symptomatic	[Not Available]	[Not Available]	NO	[Not Available]	Distal	Distal	Esophagus Adenocarcinoma, NOS	[Unknown]	[Unknown]	[Unknown]	GX	2006	77	Endoscopic Biopsy	[Not Available]	NO	YES	11	6
AE6C307A-CA04-4618-B270-E8641AFD1DAA	TCGA-L5-A4OU	2013-02-12	NO	YES	-29674	[Not Available]	MALE	175	82	United States	Michigan	Ann Arbor	WHITE	[Not Evaluated]	No	No	TUMOR FREE	Alive	882	[Not Applicable]	3	[Not Available]	1976	30	0	[Not Available]	YES	Medically Treated	[Not Available]	Symptomatic	No	[Not Available]	[Unknown]	[Not Available]	Distal	Distal	Esophagus Adenocarcinoma, NOS	NO	[Not Available]	[Unknown]	GX	2009	81	Endoscopic Biopsy	[Not Available]	NO	YES	12	0
10724958-D007-44FC-ADA2-D5874614DDBA	TCGA-L5-A4OW	2013-02-12	NO	YES	-20796	[Not Available]	FEMALE	157	100	United States	Michigan	Ann Arbor	[Not Evaluated]	[Not Evaluated]	No	No	TUMOR FREE	Dead	[Not Available]	217	2	[Not Available]	[Not Available]	40	0	[Not Available]	YES	Medically Treated	[Not Available]	Symptomatic	Yes-USA	[Unknown]	YES	1	Distal	Distal	Esophagus Adenocarcinoma, NOS	[Unknown]	[Unknown]	[Unknown]	GX	2006	56	Endoscopic Biopsy	[Not Available]	[Unknown]	YES	11	2
80BFE92B-FB00-48BB-B659-8F8EF103BC29	TCGA-L5-A4OX	2013-02-12	NO	YES	-22015	[Not Available]	MALE	183	110	United States	Mi	Ann Arbor	WHITE	[Not Evaluated]	No	No	TUMOR FREE	Dead	[Not Available]	226	4	[Not Available]	1994	28.75	0	[Not Available]	YES	No Treatment	[Unknown]	Symptomatic	Yes-USA	YES	NO	[Not Available]	Distal	Distal	Esophagus Adenocarcinoma, NOS	[Unknown]	YES	High grade dysplasia	GX	2006	60	Endoscopic Biopsy	[Not Available]	NO	YES	15	3
6826BCDD-24A4-4DD1-9FAB-201CF774E166	TCGA-L5-A88T	2014-01-28	NO	YES	-31480	[Not Available]	MALE	174	80	United States	michigan	ann arbor	WHITE	[Not Evaluated]	Yes	No	TUMOR FREE	Alive	265	[Not Applicable]	3	15	1976	17.5	0	0	NO	[Not Available]	Never	Screening	No	[Not Available]	NO	[Not Available]	Distal	Distal	Esophagus Adenocarcinoma, NOS	NO	NO	Negative/no dysplasia	GX	2012	86	Endoscopic Biopsy	[Not Available]	NO	YES	11	2
C61536A4-761C-4CA2-A1CD-AAD738DCD940	TCGA-L5-A88V	2014-01-28	NO	YES	-22066	[Not Available]	MALE	175	73	United States	michigan	ann arbor	WHITE	[Not Evaluated]	No	No	TUMOR FREE	Alive	79	[Not Applicable]	4	23	2000	30	1	4	YES	No Treatment	Never	Screening	No	[Not Available]	NO	[Not Available]	Distal	Distal	Esophagus Adenocarcinoma, NOS	NO	NO	Negative/no dysplasia	GX	2007	60	Other method, specify:	surgical resection	NO	YES	15	1
FD43A93A-A26D-427B-BE04-466630F3D949	TCGA-L5-A88Y	2014-01-28	NO	YES	-28061	[Not Available]	MALE	185	76	United States	michigan	ann arbor	WHITE	[Not Evaluated]	Yes	No	[Unknown]	Alive	11	[Not Applicable]	3	35	1965	50	0	0	NO	[Not Available]	[Unknown]	Screening	No	[Not Available]	NO	[Not Available]	Distal	Distal	Esophagus Adenocarcinoma, NOS	[Unknown]	[Unknown]	[Unknown]	GX	2006	76	Other method, specify:	surgical resection	NO	YES	10	0
F28F37A0-8E24-4A36-90F0-83CF5A27BE10	TCGA-L5-A891	2014-01-28	NO	YES	-18925	[Not Available]	MALE	183	81	United States	michigan	ann arbor	WHITE	[Not Evaluated]	No	No	TUMOR FREE	Alive	114	[Not Applicable]	1	[Not Available]	[Not Available]	[Not Available]	0	0	NO	[Not Available]	[Unknown]	Symptomatic	No	[Not Available]	NO	[Not Available]	Distal	Distal	Esophagus Adenocarcinoma, NOS	NO	NO	Negative/no dysplasia	GX	2005	51	Other method, specify:	surgical resection	NO	YES	30	2
FB777A96-2E24-4B60-9C7E-9D5DC3E7F35A	TCGA-L5-A893	2014-01-28	NO	YES	-26143	[Not Available]	FEMALE	150	67	United States	michigan	ann arbor	WHITE	[Not Evaluated]	No	No	TUMOR FREE	Alive	92	[Not Applicable]	2	19	[Not Available]	52	0	0	YES	Medically Treated	[Unknown]	Symptomatic	Yes-USA	[Unknown]	NO	[Not Available]	Distal	Distal	Esophagus Adenocarcinoma, NOS	[Unknown]	[Unknown]	High grade dysplasia	GX	2005	71	Endoscopic Biopsy	[Not Available]	NO	YES	10	0
67FAE19C-3CE9-4F91-B01E-4B130ABF632E	TCGA-L5-A8NE	2014-03-10	NO	YES	-28243	[Not Available]	MALE	170	94	United States	MI	Ann Arbor	WHITE	[Not Evaluated]	No	No	TUMOR FREE	Alive	1688	[Not Applicable]	3	14	1967	58	0	[Not Available]	NO	[Not Available]	[Unknown]	Symptomatic	No	[Not Available]	[Unknown]	[Not Available]	Distal	Distal	Esophagus Adenocarcinoma, NOS	NO	[Unknown]	[Unknown]	GX	2000	77	Endoscopic Biopsy	[Not Available]	NO	YES	12	1
DF78950C-198D-4AFC-A81E-8CFA4DEA0ABD	TCGA-L5-A8NF	2014-03-10	NO	YES	-21134	[Not Available]	MALE	173	89	United States	MI	ann Arbor	WHITE	[Not Evaluated]	No	No	TUMOR FREE	Dead	[Not Available]	81	4	15	1998	60	0	[Not Available]	NO	[Not Available]	[Unknown]	Screening	No	[Not Available]	NO	[Not Available]	Distal	Distal	Esophagus Adenocarcinoma, NOS	[Unknown]	[Unknown]	[Unknown]	GX	2001	57	Endoscopic Biopsy	[Not Available]	NO	YES	3	1
81BE56DA-BEA2-426B-9576-950A909CC153	TCGA-L5-A8NG	2014-03-10	NO	YES	-28219	[Not Available]	MALE	166	81	United States	michigan	ann arbor	WHITE	[Not Evaluated]	Yes	No	TUMOR FREE	Alive	1094	[Not Applicable]	4	16	1990	100	[Not Available]	[Not Available]	YES	Medically Treated	[Unknown]	Symptomatic	No	[Not Available]	[Unknown]	[Not Available]	Distal	Distal	Esophagus Adenocarcinoma, NOS	[Unknown]	[Unknown]	[Unknown]	GX	2001	77	Endoscopic Biopsy	[Not Available]	NO	YES	4	1
5AF0E222-3DC8-400B-BA61-2225921F2FD3	TCGA-L5-A8NH	2014-03-10	NO	YES	-19991	[Not Available]	MALE	183	96	United States	michigan	ann arbor	WHITE	[Not Evaluated]	No	No	TUMOR FREE	Dead	[Not Available]	393	1	[Not Available]	[Not Available]	[Not Available]	7	7	YES	Medically Treated	[Unknown]	Symptomatic	No	[Not Available]	[Unknown]	[Not Available]	Distal	Distal	Esophagus Adenocarcinoma, NOS	[Unknown]	[Unknown]	High grade dysplasia	GX	2001	54	Endoscopic Biopsy	[Not Available]	YES	YES	3	1
4B0274A5-56BD-4E69-9616-F878392EDB13	TCGA-L5-A8NI	2014-03-10	NO	YES	-29135	[Not Available]	MALE	[Not Available]	89	United States	michigan	ann arbor	WHITE	[Not Evaluated]	No	No	WITH TUMOR	Dead	[Not Available]	410	3	57	1987	[Not Available]	[Not Available]	[Not Available]	NO	[Not Available]	Never	Symptomatic	No	[Not Available]	NO	[Not Available]	Distal	Distal	Esophagus Adenocarcinoma, NOS	NO	NO	[Unknown]	G3	2004	79	Endoscopic Biopsy	[Not Available]	NO	YES	19	4
9E02A368-8858-4EC5-8C27-9E0876D387A4	TCGA-L5-A8NJ	2014-03-10	NO	YES	-28200	[Not Available]	MALE	173	81	United States	michigan	ann arbor	WHITE	[Not Evaluated]	No	No	WITH TUMOR	Alive	501	[Not Applicable]	3	[Not Available]	1970	[Not Available]	7	2	NO	[Not Available]	[Unknown]	Symptomatic	No	[Not Available]	[Unknown]	[Not Available]	Distal	Distal	Esophagus Adenocarcinoma, NOS	[Unknown]	[Unknown]	[Unknown]	GX	2000	77	Endoscopic Biopsy	[Not Available]	NO	YES	11	4
9C32A8F1-49A4-4662-A5FB-B99F955C3B1A	TCGA-L5-A8NL	2014-03-10	NO	YES	-20542	[Not Available]	MALE	158	80	United States	michigan	ann arbor	WHITE	[Not Evaluated]	No	No	TUMOR FREE	Alive	402	[Not Applicable]	3	[Not Available]	1974	[Not Available]	0	[Not Available]	YES	Medically Treated	[Unknown]	Symptomatic	No	[Not Available]	NO	[Not Available]	Distal	Distal	Esophagus Adenocarcinoma, NOS	[Unknown]	[Unknown]	[Unknown]	GX	2004	56	Endoscopic Biopsy	[Not Available]	NO	YES	9	4
A9904356-F050-4BD8-B48A-50B64F6DC3A1	TCGA-L5-A8NM	2014-03-10	NO	YES	-30936	[Not Available]	FEMALE	[Not Available]	60	United States	michigan	ann arbor	WHITE	[Not Evaluated]	No	No	TUMOR FREE	Dead	[Not Available]	236	1	[Not Available]	[Not Available]	[Not Available]	0	[Not Available]	NO	[Not Available]	[Unknown]	Symptomatic	No	[Not Available]	[Unknown]	[Not Available]	Distal	Distal	Esophagus Adenocarcinoma, NOS	[Unknown]	[Unknown]	[Unknown]	GX	2004	84	Endoscopic Biopsy	[Not Available]	NO	YES	5	1
90940FF1-C270-44F5-9949-F726838AAA57	TCGA-L5-A8NN	2014-03-10	NO	YES	-29891	[Not Available]	MALE	170	60	United States	michigan	ann arbor	WHITE	[Not Evaluated]	No	No	[Unknown]	Alive	165	[Not Applicable]	3	15	1950	15	0	[Not Available]	YES	Medically Treated	[Unknown]	Symptomatic	No	[Not Available]	[Unknown]	[Not Available]	Distal	Distal	Esophagus Adenocarcinoma, NOS	[Unknown]	[Unknown]	[Unknown]	GX	2004	81	Endoscopic Biopsy	[Not Available]	NO	YES	10	4
DA33C637-E9DB-4A67-9198-2EDA750DEAD7	TCGA-L5-A8NR	2014-03-10	NO	YES	-29730	[Not Available]	FEMALE	157	60	United States	michigan	ann arbor	[Not Evaluated]	[Not Evaluated]	No	No	WITH TUMOR	Alive	265	[Not Applicable]	3	21	1971	15	[Not Available]	[Not Available]	YES	Medically Treated	[Unknown]	Symptomatic	No	[Not Available]	[Unknown]	[Not Available]	Distal	Distal	Esophagus Adenocarcinoma, NOS	[Unknown]	[Unknown]	[Unknown]	GX	2001	81	Endoscopic Biopsy	[Not Available]	NO	YES	10	7
318E257E-7BFF-4CA0-8F0E-ACB02516437E	TCGA-L5-A8NS	2014-03-10	NO	YES	-27800	[Not Available]	MALE	180	88	United States	michigan	ann arbor	WHITE	[Not Evaluated]	No	No	WITH TUMOR	Alive	408	[Not Applicable]	4	[Not Available]	1988	80	0	[Not Available]	YES	Medically Treated	[Unknown]	Symptomatic	No	[Not Available]	[Unknown]	[Not Available]	Distal	Distal	Esophagus Adenocarcinoma, NOS	YES	[Unknown]	[Unknown]	GX	2001	76	Other method, specify:	surgical resection	YES	YES	3	0
66118386-6FFE-4375-97D3-01908814AE32	TCGA-L5-A8NT	2014-03-10	NO	YES	-25259	[Not Available]	MALE	183	84	United States	michigan	ann arbor	WHITE	[Not Evaluated]	Yes	No	WITH TUMOR	Alive	825	[Not Applicable]	3	18	1967	26	[Not Available]	4	NO	[Not Available]	[Unknown]	Symptomatic	No	[Not Available]	[Unknown]	[Not Available]	Distal	Distal	Esophagus Adenocarcinoma, NOS	[Unknown]	[Unknown]	[Unknown]	GX	2001	69	Endoscopic Biopsy	[Not Available]	NO	YES	4	0
CF7B2DE3-F4BE-4D29-B537-499DD948C1B7	TCGA-L5-A8NU	2014-03-10	NO	YES	-30738	[Not Available]	MALE	[Not Available]	97	United States	michigan	ann arbor	WHITE	[Not Evaluated]	No	No	TUMOR FREE	Dead	[Not Available]	2134	3	[Not Available]	1966	[Not Available]	[Not Available]	[Not Available]	YES	Medically Treated	[Unknown]	Surveillance	Yes-USA	[Unknown]	[Unknown]	[Not Available]	Distal	Distal	Esophagus Adenocarcinoma, NOS	[Unknown]	[Unknown]	[Unknown]	G3	2001	84	Other method, specify:	surgical resection	NO	NO	[Not Available]	[Not Available]
C6AE1D70-A6A2-4A46-B67A-D1BFF73A1709	TCGA-L5-A8NV	2014-03-10	NO	YES	-27546	[Not Available]	MALE	183	82	United States	michigan	ann arbor	WHITE	[Not Evaluated]	No	No	WITH TUMOR	Dead	[Not Available]	1599	3	[Not Available]	1971	[Not Available]	[Not Available]	[Not Available]	YES	Medically Treated	[Unknown]	Symptomatic	No	[Not Available]	[Unknown]	[Not Available]	Distal	Distal	Esophagus Adenocarcinoma, NOS	[Unknown]	[Unknown]	[Unknown]	G3	2001	75	Endoscopic Biopsy	[Not Available]	NO	YES	4	0
D30AB67A-A40C-49B4-8FBC-D7DD5442277D	TCGA-L5-A8NW	2014-03-10	NO	YES	-20194	[Not Available]	MALE	178	103	United States	michigan	ann arbor	WHITE	[Not Evaluated]	No	No	WITH TUMOR	Dead	[Not Available]	1402	3	19	1980	15	3	[Not Available]	YES	Medically Treated	[Unknown]	Symptomatic	No	[Not Available]	NO	[Not Available]	Distal	Distal	Esophagus Adenocarcinoma, NOS	[Unknown]	[Unknown]	[Unknown]	GX	2001	55	Endoscopic Biopsy	[Not Available]	NO	YES	18	6
DC4062D7-1C81-4B19-AABD-8307A0DF5029	TCGA-L7-A6VZ	2013-11-29	YES	NO	-22730	[Not Available]	MALE	185	111	United States	Delaware	Newark	WHITE	NOT HISPANIC OR LATINO	No	No	TUMOR FREE	Alive	266	[Not Applicable]	1	[Not Available]	[Not Available]	[Not Available]	[Not Available]	[Not Available]	YES	Medically Treated	[Not Available]	Symptomatic	[Not Available]	[Not Available]	NO	[Not Available]	Mid	Mid|Distal	Esophagus Adenocarcinoma, NOS	[Not Available]	[Not Available]	[Not Available]	G2	2013	62	Other method, specify:	Esophageal brushing	NO	YES	20	15
124C1D54-1836-4F8F-920F-14047376120F	TCGA-M9-A5M8	2013-09-25	NO	YES	-21433	[Not Available]	MALE	174	51	Canada	Ontario	London	[Not Evaluated]	[Not Evaluated]	No	No	TUMOR FREE	Alive	536	[Not Applicable]	2	[Not Available]	[Not Available]	50	[Not Available]	3	NO	[Not Available]	[Unknown]	Symptomatic	No	[Not Available]	YES	2	Distal	Distal	Esophagus Adenocarcinoma, NOS	[Unknown]	[Unknown]	[Unknown]	G2	[Not Available]	58	[Not Available]	[Not Available]	NO	YES	16	0
C89F6EA5-786D-4D3C-AA93-681664A908F9	TCGA-Q9-A6FW	2013-08-30	YES	NO	-22586	United States	MALE	170	79	United States	Georgia	Atlanta	WHITE	NOT HISPANIC OR LATINO	No	No	TUMOR FREE	Alive	115	[Not Applicable]	4	[Not Available]	2013	75	[Not Available]	[Not Available]	NO	[Not Available]	Never	Symptomatic	No	[Not Available]	[Unknown]	[Not Available]	Distal	Distal	Esophagus Adenocarcinoma, NOS	[Unknown]	[Unknown]	Negative/no dysplasia	G2	2013	61	Endoscopic Biopsy	[Not Available]	NO	YES	62	3
AC437816-E057-4F2C-9443-6289199431ED	TCGA-R6-A6DN	2013-09-10	NO	YES	-21259	[Not Available]	MALE	175	98	United States	Texas	Houston	WHITE	NOT HISPANIC OR LATINO	No	No	WITH TUMOR	Dead	[Not Available]	243	3	20	1989	8	5	[Not Available]	YES	[Unknown]	[Unknown]	Symptomatic	No	[Not Available]	NO	[Not Available]	Mid	Mid|Distal	Esophagus Adenocarcinoma, NOS	YES	[Unknown]	High grade dysplasia	G3	2011	58	Endoscopic Biopsy	[Not Available]	YES	[Not Available]	[Not Available]	[Not Available]
DDE17514-BD86-41E7-AE6D-88DDA6D854BB	TCGA-R6-A6DQ	2013-09-10	NO	YES	-27098	[Not Available]	FEMALE	168	56	United States	TX	Houston	WHITE	NOT HISPANIC OR LATINO	No	No	WITH TUMOR	Dead	[Not Available]	231	1	[Not Available]	[Not Available]	[Not Available]	[Not Available]	[Not Available]	YES	Medically Treated	[Unknown]	Symptomatic	No	[Unknown]	NO	[Not Available]	Distal	Distal	Esophagus Adenocarcinoma, NOS	NO	[Not Available]	Low grade dysplasia	G3	2010	74	Endoscopic Biopsy	[Not Available]	YES	[Not Available]	[Not Available]	[Not Available]
8D5788CA-9131-4604-870F-C7EEA84C9FF6	TCGA-R6-A6KZ	2014-01-07	NO	YES	-15512	United States	MALE	180	71	United States	Texas	Houston	WHITE	NOT HISPANIC OR LATINO	No	No	WITH TUMOR	Dead	[Not Available]	154	1	[Not Available]	[Not Available]	[Not Available]	4	1	NO	[Not Available]	Never	Symptomatic	No	[Not Available]	NO	0	Distal	Distal	Esophagus Adenocarcinoma, NOS	YES	NO	High grade dysplasia	G3	2010	42	Endoscopic Biopsy	[Not Available]	YES	[Not Available]	[Not Available]	[Not Available]
D125A297-88BE-4500-8EF8-B8BB02362F2B	TCGA-R6-A6L4	2014-01-07	NO	YES	-10222	United States	MALE	179	106	United States	Texas	Houston	WHITE	NOT HISPANIC OR LATINO	No	No	WITH TUMOR	Alive	447	[Not Applicable]	4	15	2011	11	[Not Available]	[Not Available]	YES	Medically Treated	Never	Symptomatic	Yes-USA	[Unknown]	NO	0	Distal	Distal	Esophagus Adenocarcinoma, NOS	NO	NO	Negative/no dysplasia	G2	2012	27	Endoscopic Biopsy	[Not Available]	YES	[Not Available]	[Not Available]	[Not Available]
7E53564C-4132-40BD-A4D5-1D35473F224F	TCGA-R6-A6L6	2014-01-07	NO	YES	-25092	United States	MALE	170	84	United States	Texas	Houston	WHITE	NOT HISPANIC OR LATINO	No	No	WITH TUMOR	Dead	[Not Available]	214	1	[Not Available]	[Not Available]	[Not Available]	[Not Available]	[Not Available]	NO	[Not Available]	Never	Symptomatic	No	NO	NO	0	Distal	Distal	Esophagus Adenocarcinoma, NOS	YES	YES	Low grade dysplasia	G3	2010	68	[Not Available]	[Not Available]	YES	NO	[Not Available]	[Not Available]
3DF30783-C93D-4204-9703-C24C2349BA15	TCGA-R6-A6XG	2014-01-07	NO	YES	-23484	United States	MALE	192	103	United States	Texas	Houston	WHITE	NOT HISPANIC OR LATINO	No	No	WITH TUMOR	Alive	900	[Not Applicable]	1	[Not Available]	[Not Available]	[Not Available]	1	1	YES	Medically Treated|Surgically Treated	Never	Symptomatic	Yes-USA	YES	YES	1	Distal	Distal	Esophagus Adenocarcinoma, NOS	YES	YES	High grade dysplasia	G2	2011	64	Endoscopic Biopsy	[Not Available]	YES	NO	[Not Available]	[Not Available]
8373BC4A-490D-4050-BBB1-48B6472EBA34	TCGA-R6-A6XQ	2014-01-07	NO	YES	-21410	United States	MALE	178	85	United States	TX	Houston	WHITE	NOT HISPANIC OR LATINO	No	No	WITH TUMOR	Dead	[Not Available]	193	4	18	1994	54	2	[Not Available]	NO	[Not Available]	Never	Symptomatic	No	[Not Available]	NO	0	Distal	Distal	Esophagus Adenocarcinoma, NOS	NO	[Not Available]	Negative/no dysplasia	G3	2008	58	Endoscopic Biopsy	[Not Available]	YES	[Not Available]	[Not Available]	[Not Available]
77B3EC30-1E9F-466A-944B-6B187635EDB7	TCGA-R6-A6Y0	2014-01-07	NO	YES	-20045	United States	MALE	173	94	United States	TX	Houston	WHITE	NOT HISPANIC OR LATINO	No	No	WITH TUMOR	Alive	1641	[Not Applicable]	1	[Not Available]	[Not Available]	[Not Available]	1	[Not Available]	NO	[Not Available]	Never	Symptomatic	No	[Not Available]	NO	0	Distal	Distal	Esophagus Adenocarcinoma, NOS	NO	NO	Negative/no dysplasia	G2	2005	54	Endoscopic Biopsy	[Not Available]	NO	[Not Available]	[Not Available]	[Not Available]
B2B8C6BC-509B-4C5B-B0FB-D07A5628FA80	TCGA-R6-A6Y2	2014-01-07	NO	YES	-25940	United States	MALE	169	89	United States	TX	Houston	WHITE	HISPANIC OR LATINO	No	No	WITH TUMOR	Dead	[Not Available]	283	4	15	1995	70	7	[Not Available]	NO	[Not Available]	Never	Symptomatic	No	[Not Available]	NO	[Not Available]	Distal	Distal	Esophagus Adenocarcinoma, NOS	YES	NO	High grade dysplasia	G3	2005	71	Endoscopic Biopsy	[Not Available]	YES	[Not Available]	[Not Available]	[Not Available]
1946F60D-51CA-48BA-8E94-79142594986E	TCGA-R6-A8W5	2014-11-24	NO	YES	-21917	[Not Available]	MALE	177	77	United States	texas	houston	WHITE	NOT HISPANIC OR LATINO	No	No	WITH TUMOR	Dead	[Not Available]	480	4	[Not Available]	[Not Available]	41	[Not Available]	[Not Available]	YES	Medically Treated	Never	Screening	No	NO	NO	[Not Available]	Distal	Distal	Esophagus Adenocarcinoma, NOS	NO	NO	Low grade dysplasia	G2	2004	60	Endoscopic Biopsy	[Not Available]	NO	[Not Available]	[Not Available]	[Not Available]
CCCD0568-E267-44A2-8421-6471736BB45F	TCGA-R6-A8W8	2014-11-24	NO	YES	-26535	[Not Available]	MALE	171	91	United States	[Not Available]	[Not Available]	WHITE	NOT HISPANIC OR LATINO	No	No	WITH TUMOR	Dead	[Not Available]	88	3	[Not Available]	1994	76	[Not Available]	[Not Available]	NO	[Not Available]	Never	Symptomatic	No	[Not Available]	NO	[Not Available]	Distal	Distal	Esophagus Adenocarcinoma, NOS	NO	NO	Negative/no dysplasia	G2	2012	72	Endoscopic Biopsy	[Not Available]	YES	[Not Available]	[Not Available]	[Not Available]
9A1C83CD-D746-4008-8ED3-22CD44951E29	TCGA-R6-A8WC	2014-11-24	NO	YES	-20812	[Not Available]	MALE	180	89	United States	texas	houston	WHITE	NOT HISPANIC OR LATINO	No	No	WITH TUMOR	Alive	22	[Not Applicable]	3	15	1996	3	2	[Not Available]	YES	No Treatment	Never	Screening	Yes-USA	NO	NO	[Not Available]	Distal	Distal	Esophagus Adenocarcinoma, NOS	NO	NO	Negative/no dysplasia	G2	2013	56	Endoscopic Biopsy	[Not Available]	NO	[Not Available]	[Not Available]	[Not Available]
608EF42F-CCD7-4AE0-8156-8775A0F09BCF	TCGA-R6-A8WG	2014-11-24	NO	YES	-22093	[Not Available]	MALE	174	76	United States	Texas	Houston	WHITE	HISPANIC OR LATINO	No	No	WITH TUMOR	Dead	[Not Available]	386	1	[Not Available]	[Not Available]	[Not Available]	[Not Available]	[Not Available]	YES	Medically Treated	Never	Symptomatic	No	[Not Available]	NO	[Not Available]	Distal	Distal	Esophagus Adenocarcinoma, NOS	NO	NO	Negative/no dysplasia	G3	2013	60	Endoscopic Biopsy	[Not Available]	NO	NO	[Not Available]	[Not Available]
9112A681-E5A2-4DC8-B5AF-0187D3BFC1D3	TCGA-RE-A7BO	2013-11-26	NO	YES	-26348	Australia	FEMALE	167	77	Australia	Victoria	Melbourne	WHITE	NOT HISPANIC OR LATINO	No	No	TUMOR FREE	Dead	[Not Available]	213	3	18	1968	5	[Not Available]	[Not Available]	NO	[Not Available]	Never	Symptomatic	Yes-USA	YES	YES	1	Distal	Distal	Esophagus Adenocarcinoma, NOS	YES	YES	High grade dysplasia	G3	2006	72	Endoscopic Biopsy	[Not Available]	NO	YES	22	2
48633BB8-C5F3-45AA-A406-E46C624391B4	TCGA-S8-A6BV	2013-12-02	YES	NO	-28111	United States	MALE	180	90	United States	Indiana	Indianapolis	WHITE	NOT HISPANIC OR LATINO	No	No	[Unknown]	Alive	267	[Not Applicable]	3	[Not Available]	1952	[Not Available]	[Not Available]	[Not Available]	NO	[Not Available]	[Unknown]	Symptomatic	No	[Not Available]	NO	[Not Available]	Distal	Distal	Esophagus Adenocarcinoma, NOS	NO	NO	High grade dysplasia	G2	2012	76	Endoscopic Biopsy	[Not Available]	NO	YES	16	2
CD2F37A3-1912-4E64-89C5-A92A070EFD5B	TCGA-V5-A7RB	2013-12-02	YES	NO	-21654	United States	MALE	172	133	United States	NC	Durham	[Unknown]	HISPANIC OR LATINO	No	No	TUMOR FREE	Dead	[Not Available]	161	2	19	[Not Available]	40	0	0	YES	Medically Treated	Never	Surveillance	Yes-USA	[Not Available]	YES	1	Distal	Distal	Esophagus Adenocarcinoma, NOS	YES	[Unknown]	[Unknown]	GX	[Not Available]	59	Endoscopic Biopsy	[Not Available]	YES	YES	1	1
3B076D77-6276-4233-867B-6A10D9E17343	TCGA-V5-A7RE	2013-12-02	YES	NO	-16643	United States	MALE	169	77	United States	NC	Durham	WHITE	NOT HISPANIC OR LATINO	No	No	TUMOR FREE	Alive	146	[Not Applicable]	1	[Not Available]	[Not Available]	[Not Available]	0	0	YES	Medically Treated	Never	Symptomatic	No	[Not Available]	NO	[Not Available]	Mid	Mid	Esophagus Adenocarcinoma, NOS	YES	YES	Low grade dysplasia	G2	[Not Available]	45	Endoscopic Biopsy	[Not Available]	YES	YES	1	1
AD2FE57C-2F44-4D57-83A9-349C8A25C414	TCGA-V5-AASW	2014-04-30	YES	NO	-26571	United States	MALE	175	88	United States	NC	Durham	WHITE	NOT HISPANIC OR LATINO	No	No	WITH TUMOR	Alive	248	[Not Applicable]	2	[Not Available]	[Not Available]	[Not Available]	[Not Available]	[Not Available]	YES	Medically Treated|Surgically Treated	Never	Symptomatic	No	[Not Available]	NO	0	Mid	Mid|Distal	Esophagus Adenocarcinoma, NOS	YES	YES	High grade dysplasia	G3	[Not Available]	72	Endoscopic Biopsy	[Not Available]	YES	[Not Available]	[Not Available]	[Not Available]
6C7D464E-09F1-4478-837D-BFBF6ADDF062	TCGA-V5-AASX	2014-04-30	YES	NO	-27081	United States	MALE	192	100	United States	NC	Durham	WHITE	NOT HISPANIC OR LATINO	No	No	WITH TUMOR	Alive	135	[Not Applicable]	4	14	[Not Available]	[Not Available]	1	0	NO	[Not Available]	Never	Symptomatic	No	[Not Available]	[Unknown]	[Not Available]	Distal	Distal	Esophagus Adenocarcinoma, NOS	YES	YES	High grade dysplasia	G2	[Not Available]	74	Endoscopic Biopsy	[Not Available]	YES	[Not Available]	[Not Available]	[Not Available]
49A3C7C6-81B0-4B14-8E13-03F6901171F8	TCGA-VR-A8EQ	2014-08-20	NO	YES	-26912	Brazil	MALE	184	75	Brazil	Sao Paulo	Barretos	WHITE	[Not Evaluated]	No	No	WITH TUMOR	Dead	[Not Available]	694	[Unknown]	[Not Available]	[Not Available]	[Not Available]	[Not Available]	[Not Available]	NO	[Not Available]	Never	Symptomatic	No	NO	[Unknown]	[Not Available]	Distal	Distal	Esophagus Adenocarcinoma, NOS	NO	NO	[Unknown]	G2	2009	73	Endoscopic Biopsy	[Not Available]	YES	YES	13	7
02D98B0A-8360-49B9-BBD6-B70C79CBD32D	TCGA-VR-AA4D	2014-08-20	NO	YES	-19714	Brazil	MALE	178	82	Brazil	Sao Paulo	Barretos	WHITE	[Not Evaluated]	No	No	WITH TUMOR	Dead	1378	[Not Applicable]	[Unknown]	[Not Available]	[Not Available]	[Not Available]	[Not Available]	[Not Available]	YES	No Treatment	Never	Symptomatic	No	[Not Available]	NO	[Not Available]	Distal	Distal	Esophagus Adenocarcinoma, NOS	NO	NO	Negative/no dysplasia	G2	2010	53	Endoscopic Biopsy	[Not Available]	NO	YES	25	6
CAF9B681-AF70-4A6D-A871-C45926220DE5	TCGA-X8-AAAR	2014-07-29	NO	YES	-25370	[Not Available]	MALE	183	105	United States	az	phoenix	WHITE	NOT HISPANIC OR LATINO	No	No	TUMOR FREE	Alive	309	[Not Applicable]	3	15	1983	75	5	1	YES	[Unknown]	[Unknown]	Symptomatic	[Unknown]	[Not Available]	NO	[Not Available]	Distal	Distal	Esophagus Adenocarcinoma, NOS	[Unknown]	[Unknown]	[Unknown]	G1	2013	69	[Not Available]	[Not Available]	NO	YES	26	0
FDCDF592-66F1-4027-962F-A64D49BE474F	TCGA-ZR-A9CJ	2014-04-30	NO	YES	-23752	United Kingdom	MALE	[Not Available]	[Not Available]	United Kingdom	Scotland	Dundee	WHITE	NOT HISPANIC OR LATINO	No	No	[Unknown]	Dead	551	[Not Applicable]	[Unknown]	[Not Available]	[Not Available]	[Not Available]	[Not Available]	[Not Available]	[Unknown]	[Not Available]	[Unknown]	Symptomatic	No	[Not Available]	[Unknown]	[Not Available]	Distal	Distal	Esophagus Adenocarcinoma, NOS	YES	YES	High grade dysplasia	G3	2012	65	Endoscopic Biopsy	[Not Available]	YES	YES	24	12
[truncated: 33 more columns]
